# Supplementary material for: Introgression Leads to Genomic Divergence and Responsible for Important Traits in Upland Cotton
Source: Front Plant Sci. 2020 Jul 6;11:929. doi: 10.3389/fpls.2020.00929 (PMC7381389; doi:10.3389/fpls.2020.00929)
Supplement: Supplementary file 1 [file DataSheet_1.xlsx]

## Sheet: 工作表1
Table S1 All accessions used in this study
DNA ID	Accession name	Ecotypea	Species	Collection region	Note	Grouping	Read length (bp)	Read number	Paired read mapping ratio
RAD_184	Acala SJ-1	US	G. hirsutum	United States	Improved	Group-3	85	6648404	0.92874
RAD_289	ZhongZi9196（JiGuang）	YR	G. hirsutum	Henan, China	Improved	Group-3	85	5948005	0.940733
RAD_63	Acala(DaLing)B	US	G. hirsutum	United States	Improved	Group-3	85	6395407	0.937154
RAD_208	AiZiMian927	US	G. hirsutum	United States	Improved	Group-3	85	4961515	0.955088
RAD_297	AcalaSJ-1-9	US	G. hirsutum	United States	Improved	Group-3	85	5776152	0.974826
RAD_77	ZhongAR683-77	YR	G. hirsutum	Henan, China	Improved	Group-3	85	5927162	0.968318
RAD_21	Han8901	YR	G. hirsutum	Hebei, China	Improved	Group-3	85	7096215	0.938318
RAD_90	Yu284	YR	G. hirsutum	Henan, China	Improved	Group-3	85	3448264	0.946453
RAD_263	upland	US	G. hirsutum	United States	Improved	Group-3	85	7323131	0.966546
RAD_324	SuMian9108	YZR	G. hirsutum	Anhui, China	Improved	Group-3	85	9736344	0.956126
RAD_46	SuLianMian21Xi(91-133)	CA	G. hirsutum	Former Soviet Union	Improved	Group-3	85	8304793	0.95955
RAD_18	Liao61107	CA	G. hirsutum	Liaoning, China	Improved	Group-3	85	3419972	0.945277
RAD_125	Shan2747	YR	G. hirsutum	Shaanxi, China	Improved	Group-3	85	8163131	0.9566
RAD_233	KuChe93551	CA	G. hirsutum	Xinjiang, China	Improved	Group-3	85	7277182	0.934564
RAD_6	ChangRong67-12	YZR	G. hirsutum	China	Improved	Group-3	85	9193234	0.920571
RAD_225	ZhaDe3Hao	OTH	G. hirsutum	Chad	Improved	Group-3	85	6439065	0.941977
RAD_250	Bu3363	US	G. hirsutum	United States	Improved	Group-3	85	6860109	0.963932
RAD_M267	SuYou6003	YZR	G. hirsutum	Jiangsu, China	Improved	Group-3	85	8335521	0.983215
RAD_113	Qik	US	G. hirsutum	United States	Improved	Group-3	85	4280546	0.90053
RAD_192	AoC	OTH	G. hirsutum	Austrilia	Improved	Group-3	85	5042950	0.957555
RAD_22	Han8959	YR	G. hirsutum	Hebei, China	Improved	Group-3	85	7737143	0.943395
RAD_280	PD6186	US	G. hirsutum	United States	Improved	Group-3	85	5296442	0.97068
RAD_262	MSCO-11	US	G. hirsutum	United States	Improved	Group-3	85	6771550	0.961407
RAD_M23	Zhong078	YR	G. hirsutum	Henan, China	Improved	Group-3	85	6788792	0.98583
RAD_182	FeiZhouE40	OTH	G. hirsutum	Africa	Improved	Group-3	85	6576987	0.940491
RAD_9	HuaiMian4Hao	YZR	G. hirsutum	Anhui, China	Improved	Group-3	85	7257419	0.936706
RAD_17	WanJiu828	YZR	G. hirsutum	Anhui, China	Improved	Group-3	85	7329715	0.933132
RAD_274	DaZeMian	YR	G. hirsutum	Shangdong, China	Improved	Group-3	85	5573669	0.969851
RAD_54	S-050031	CA	G. hirsutum	Xinjiang, China	Improved	Group-3	85	7427002	0.930007
RAD_M31	CS-85（AoDaLiYa）	OTH	G. hirsutum	Austrilia	Improved	Group-3	85	10234096	0.984783
RAD_328	BaZhou7416	CA	G. hirsutum	Xinjiang, China	Improved	Group-3	85	5497341	0.961942
RAD_56	JiangSuDaTao	YZR	G. hirsutum	Jiangsu, China	Improved	Group-3	85	3924425	0.938483
RAD_62	XiaoXianDaLing	YZR	G. hirsutum	Anhui, China	Improved	Group-3	85	7010159	0.951047
RAD_28	LiXianDaTao	YZR	G. hirsutum	Hunan, China	Improved	Group-3	85	5682844	0.954325
RAD_57	KangSanXingDaTao	YZR	G. hirsutum	Sichuan, China	Improved	Group-3	85	6564692	0.943172
RAD_80	DaTaoMian(Yu)	YR	G. hirsutum	Henan, China	Improved	Group-3	85	5308830	0.956341
RAD_M127	XinLuMian201	CA	G. hirsutum	Xinjiang, China	Improved	Group-3	85	7301321	0.953501
RAD_58	NeiHuangDaZi	YR	G. hirsutum	Henan, China	Improved	Group-3	85	6293243	0.945828
RAD_4	Bao6722	YR	G. hirsutum	Hebei, China	Improved	Group-3	85	6231576	0.943179
RAD_146	ZhongYuan9116	YR	G. hirsutum	Henan, China	Improved	Group-3	85	1880753	0.933678
RAD_242	Yun93Kang354	YR	G. hirsutum	Shanxi, China	Improved	Group-3	85	1979170	0.956457
RAD_M47	JiFeng908	YR	G. hirsutum	Hebei, China	Improved	Group-3	85	5626125	0.975113
RAD_218	SiMian2Hao	YZR	G. hirsutum	Jiangsu, China	Improved	Group-3	85	2833821	0.938625
RAD_M91	JiMian20	YR	G. hirsutum	Hebei, China	Improved	Group-3	85	6534694	0.969647
RAD_133	ZhongZhiBD27	YR	G. hirsutum	Hebei, China	Improved	Group-3	85	4115525	0.93309
RAD_264	Lu458	YR	G. hirsutum	Shangdong, China	Improved	Group-3	85	6054471	0.945096
RAD_286	ChengDingDaLing	YR	G. hirsutum	Hebei, China	Improved	Group-3	85	3066475	0.97438
RAD_95	Si168	YZR	G. hirsutum	Jiangsu, China	Improved	Group-3	85	6976851	0.970284
RAD_M246	Si168-2	YZR	G. hirsutum	Jiangsu, China	Improved	Group-3	85	7294719	0.984921
RAD_55	JiHan2HaoXuanXi	YR	G. hirsutum	Hebei, China	Improved	Group-3	85	5055380	0.942363
RAD_30	QingKang1Hao	YZR	G. hirsutum	Sichuan, China	Improved	Group-3	85	8513281	0.952276
RAD_N293	latifolium68	-	G. hirsutum latifolium	United States	Landrace	Group-3	95	7145706	0.973818
RAD_281	GaoYiMian	YZR	G. hirsutum	Jiangxi, China	Improved	Group-3	85	5319549	0.968249
RAD_M180	Yu668	YR	G. hirsutum	Henan, China	Improved	Group-3	85	8676862	0.965154
RAD_243	GK99-1	YR	G. hirsutum	Hebei, China	Improved	Group-3	85	4330057	0.951316
RAD_M3	JiFeng107	YR	G. hirsutum	Hebei, China	Improved	Group-3	85	5665736	0.97691
RAD_M182	Ji4025	YR	G. hirsutum	Hebei, China	Improved	Group-3	85	7733177	0.940316
RAD_M213	HengMian4Hao	YR	G. hirsutum	Hebei, China	Improved	Group-3	85	12667469	0.963714
RAD_24	Ji91-31	YR	G. hirsutum	Hebei, China	Improved	Group-3	85	4648127	0.940996
RAD_M216	ChuanR128	YZR	G. hirsutum	Sichuan, China	Improved	Group-3	85	6513624	0.963177
RAD_79	RTN79	YR	G. hirsutum	Henan, China	Improved	Group-3	85	6653983	0.958825
RAD_78	RTN78	YR	G. hirsutum	Henan, China	Improved	Group-3	85	6757845	0.966734
RAD_M58	ZhongR1528	YR	G. hirsutum	Henan, China	Improved	Group-3	85	6044029	0.970356
RAD_248	Liao823-834-23	CA	G. hirsutum	Liaoning, China	Improved	Group-3	85	3460360	0.943811
RAD_M71	WuSanChangRong	YZR	G. hirsutum	Jiangsu, China	Improved	Group-3	85	6297140	0.97527
RAD_257	JiZi123（JiMian25）	YR	G. hirsutum	Hebei, China	Improved	Group-3	85	5147551	0.785844
RAD_81	JiFeng197	YR	G. hirsutum	Hebei, China	Improved	Group-3	85	6303466	0.964463
RAD_268	Ji668	YR	G. hirsutum	Hebei, China	Improved	Group-3	85	6816061	0.9441
RAD_93	XingTai6	YR	G. hirsutum	Hebei, China	Improved	Group-3	85	6359017	0.968505
RAD_68	MeiFuDaLing	YR	G. hirsutum	Henan, China	Improved	Group-3	85	7455404	0.945025
RAD_238	Ji91-32	YR	G. hirsutum	Hebei, China	Improved	Group-3	85	3656602	0.954239
RAD_107	DES926	US	G. hirsutum	United States	Improved	Group-3	85	3461533	0.939658
RAD_M129	Shan1155×Kang6	YR	G. hirsutum	Shaanxi, China	Improved	Group-3	85	7463766	0.934354
RAD_97	XuZhou244	YZR	G. hirsutum	Jiangsu, China	Improved	Group-3	85	5456092	0.933629
RAD_M214	Xiang212	YZR	G. hirsutum	Hunan, China	Improved	Group-3	85	10959055	0.967186
RAD_M81	JiMian8	YR	G. hirsutum	Henan, China	Improved	Group-3	85	6512366	0.979198
RAD_121	JCG59	YZR	G. hirsutum	Jiangsu, China	Improved	Group-3	85	10740687	0.95946
RAD_130	Zhong870203	YR	G. hirsutum	Henan, China	Improved	Group-3	85	7237651	0.964537
RAD_M89	HeiShanMian1Hao	CA	G. hirsutum	Liaoning, China	Improved	Group-3	85	7281588	0.97251
RAD_251	Zhong07	YR	G. hirsutum	Henan, China	Improved	Group-3	85	3808676	0.959981
RAD_92	Zhong85271	YR	G. hirsutum	Henan, China	Improved	Group-3	85	6176010	0.971921
RAD_114	MeiG-82	US	G. hirsutum	United States	Improved	Group-3	85	2745618	0.917715
RAD_115	MeiG-84	US	G. hirsutum	United States	Improved	Group-3	85	5811361	0.927355
RAD_294	M11	OTH	G. hirsutum	Pakistan	Improved	Group-3	85	5698848	0.960743
RAD_284	353DaLingDi3Xi	YR	G. hirsutum	Hebei, China	Improved	Group-3	85	4280686	0.970021
RAD_166	MeiD#1	US	G. hirsutum	United States	Improved	Group-3	85	4837037	0.957548
RAD_M99	ShanZao2786	YR	G. hirsutum	Shaanxi, China	Improved	Group-3	85	5242462	0.934324
RAD_269	XuZhou261	YZR	G. hirsutum	Jiangsu, China	Improved	Group-3	85	6187521	0.974486
RAD_M130	XuZhou219	YZR	G. hirsutum	Jiangsu, China	Improved	Group-3	85	15144403	0.939734
RAD_25	AnJiYan6Hao	CA	G. hirsutum	Former Soviet Union	Improved	Group-2	85	8116032	0.943491
RAD_254	r-3149	OTH	G. hirsutum	Vietnam	Improved	Group-2	85	6137906	0.971453
RAD_N354	latifolium115	-	G. hirsutum latifolium	United States	Landrace	Group-2	95	11032106	0.985664
RAD_M46	ShuoFeng165	CA	G. hirsutum	Xinjiang, China	Improved	Group-2	85	8428330	0.971568
RAD_215	ZhongMianSuo35	YR	G. hirsutum	Henan, China	Improved	Group-2	85	6067792	0.966411
RAD_M126	ZhongMianSuo44	YR	G. hirsutum	Henan, China	Improved	Group-2	85	12300624	0.956055
RAD_131	Zhong961716	YR	G. hirsutum	Henan, China	Improved	Group-2	85	4047053	0.955464
RAD_167	SuLian8911	CA	G. hirsutum	Former Soviet Union	Improved	Group-2	85	6688103	0.960766
RAD_230	SuLianMian116Xi	CA	G. hirsutum	Former Soviet Union	Improved	Group-2	85	5076085	0.948273
RAD_120	JiA-7-8(33Xi)	YR	G. hirsutum	Hebei, China	Improved	Group-2	85	3835137	0.948874
RAD_255	r4136	OTH	G. hirsutum	Vietnam	Improved	Group-2	85	4496760	0.954676
RAD_M187	TaShenGan6Hao	CA	G. hirsutum	Uzbekistan	Improved	Group-2	85	8283969	0.94678
RAD_59	NongJiu	US	G. hirsutum	United States	Improved	Group-2	85	3240754	0.951575
RAD_M32	TuKuManLuDiMian	CA	G. hirsutum	Turkmenistan	Improved	Group-2	85	6017650	0.967803
RAD_M75	ZhongMianSuo16	YR	G. hirsutum	Henan, China	Improved	Group-2	85	5893981	0.967571
RAD_M90	LiaoMian9Hao	CA	G. hirsutum	Liaoning, China	Improved	Group-2	85	4268748	0.965319
RAD_290	ZhongMianSuo16	YR	G. hirsutum	Henan, China	Improved	Group-2	85	1957371	0.944389
RAD_27	KuiTun80-2056W(XinLuZao-3Hao)	CA	G. hirsutum	Xinjiang, China	Improved	Group-2	85	5760302	0.917732
RAD_235	Ji91-12	YR	G. hirsutum	Hebei, China	Improved	Group-2	85	5703214	0.93594
RAD_M92	LiaoMian15Hao	CA	G. hirsutum	Liaoning, China	Improved	Group-2	85	6057805	0.977328
RAD_M72	LiaoMian18	CA	G. hirsutum	Liaoning, China	Improved	Group-2	85	6512748	0.97749
RAD_M76	BoLe07-301	CA	G. hirsutum	Xinjiang, China	Improved	Group-2	85	6515902	0.976648
RAD_M78	BoLeY3	CA	G. hirsutum	Xinjiang, China	Improved	Group-2	85	5750871	0.965023
RAD_M79	BoLeY10	CA	G. hirsutum	Xinjiang, China	Improved	Group-2	85	5853613	0.974735
RAD_M77	BoLe6-3	CA	G. hirsutum	Xinjiang, China	Improved	Group-2	85	4678412	0.976039
RAD_M45	XinLuZao38Hao	CA	G. hirsutum	Xinjiang, China	Improved	Group-2	85	5580401	0.968325
RAD_241	Liao96-23-30	CA	G. hirsutum	Liaoning, China	Improved	Group-2	85	5752581	0.934573
RAD_217	SGKShiXuan321	YR	G. hirsutum	Hebei, China	Improved	Group-2	85	6440315	0.928161
RAD_171	Mei8123	US	G. hirsutum	United States	Improved	Group-2	85	4775337	0.935744
RAD_271	QinLi514	YR	G. hirsutum	Shaanxi, China	Improved	Group-2	85	5445913	0.934108
RAD_94	ShanNong3Hao	YR	G. hirsutum	Shangdong, China	Improved	Group-2	85	5684818	0.967094
RAD_186	L142-9	OTH	G. hirsutum	Africa	Improved	Group-2	85	4004148	0.932123
RAD_147	ZhongYuanHAS-1	YR	G. hirsutum	Henan, China	Improved	Group-2	85	4773822	0.941451
RAD_234	Tai83158	YR	G. hirsutum	Shanxi, China	Improved	Group-2	85	3276110	0.931985
RAD_244	Yun93Kang393	YR	G. hirsutum	Shanxi, China	Improved	Group-2	85	5689763	0.967763
RAD_326	JiYuan12-13	YR	G. hirsutum	Hebei, China	Improved	Group-2	85	4639050	0.967602
RAD_2	BaZhou5628	CA	G. hirsutum	Xinjiang, China	Improved	Group-2	85	2695738	0.934702
RAD_249	KuChe96518	CA	G. hirsutum	Xinjiang, China	Improved	Group-2	85	6610593	0.968396
RAD_231	Ji91-22	YR	G. hirsutum	Hebei, China	Improved	Group-2	85	6013725	0.943088
RAD_129	Yun92Kang124	YR	G. hirsutum	Shanxi, China	Improved	Group-2	85	7403993	0.967315
RAD_165	MM-2	US	G. hirsutum	United States	Improved	Group-2	85	6236617	0.95275
RAD_239	KuCheT94-4	CA	G. hirsutum	Xinjiang, China	Improved	Group-2	85	5787130	0.946406
RAD_229	ZhongZi9103	YR	G. hirsutum	Henan, China	Improved	Group-2	85	2341304	0.922904
RAD_270	HanDan333	YR	G. hirsutum	Hebei, China	Improved	Group-2	85	7383886	0.957681
RAD_128	Shan960329-2Yuan3	YR	G. hirsutum	Shaanxi, China	Improved	Group-2	85	4376019	0.958901
RAD_M87	JiMian11	YR	G. hirsutum	Hebei, China	Improved	Group-2	85	4672905	0.97254
RAD_100	Yun3060	YR	G. hirsutum	Shanxi, China	Improved	Group-2	85	6177045	0.939373
RAD_132	ZhongZhiBD13	YR	G. hirsutum	Hebei, China	Improved	Group-2	85	5156039	0.953067
RAD_M4	JinMian31	YR	G. hirsutum	Shanxi, China	Improved	Group-2	85	6321441	0.978839
RAD_85	NaShangQuDaHua	YZR	G. hirsutum	Guizhou, China	Improved	Group-2	85	4006027	0.932995
RAD_176	ZhongMianSuo19Hao(Zhong7886)	YR	G. hirsutum	Henan, China	Improved	Group-2	85	3730795	0.927908
RAD_154	LiaoMian-5Hao	CA	G. hirsutum	Liaoning, China	Improved	Group-2	85	5668798	0.944569
RAD_1	70-29-5	YZR	G. hirsutum	Yunnan, China	Improved	Group-2	85	8473622	0.940336
RAD_252	Ji91-33	YR	G. hirsutum	Hebei, China	Improved	Group-2	85	6452067	0.965672
RAD_M88	ZhongMianSuo10Hao	YR	G. hirsutum	Henan, China	Improved	Group-2	85	5279108	0.975049
RAD_153	ZiSeMeiMian	US	G. hirsutum	United States	Improved	Group-2	85	4271143	0.961
RAD_M245	NanDanBaDiDaHua	YZR	G. hirsutum	Guangxi, China	Improved	Group-2	85	5181778	0.980269
RAD_M273	KenNiYa2Hao	OTH	G. hirsutum	Kenya	Improved	Group-2	85	8659233	0.978994
RAD_106	CZA(70)33	OTH	G. hirsutum	Austrilia	Improved	Group-2	85	8360890	0.93394
RAD_7	ZhaoYang70Hao	CA	G. hirsutum	Liaoning, China	Improved	Group-2	85	5366462	0.945136
RAD_228	ZhongZi9102	YR	G. hirsutum	Henan, China	Improved	Group-2	85	9854352	0.934008
RAD_70	XinDaLing	YR	G. hirsutum	Henan, China	Improved	Group-2	85	5272434	0.945316
RAD_236	JinKang157	YR	G. hirsutum	Shanxi, China	Improved	Group-2	85	6004424	0.935428
RAD_219	SuLianMian91Xi	CA	G. hirsutum	Former Soviet Union	Improved	Group-2	85	5160910	0.918943
RAD_220	BPA68	OTH	G. hirsutum	Africa	Improved	Group-2	85	6726988	0.935773
RAD_N117	Marie-Galante11	-	G. hirsutum Marie-Galante	United States	Landrace	Group-2	95	4333661	0.976186
RAD_37	ZaoShuChangRong7	US	G. hirsutum	United States	Improved	Group-2	85	2974882	0.905194
RAD_168	AC239	US	G. hirsutum	United States	Improved	Group-2	85	5487059	0.961116
RAD_279	JiHaiLu6(91Han6)	YR	G. hirsutum	Hebei, China	Improved	Group-2	85	3712988	0.969661
RAD_291	LineF	US	G. hirsutum	United States	Improved	Group-2	85	3624055	0.953181
RAD_259	ZhongYuanHST1	YR	G. hirsutum	Henan, China	Improved	Group-2	85	5323077	0.949226
RAD_155	Arcot402bne	US	G. hirsutum	United States	Improved	Group-2	85	2378984	0.941734
RAD_M264	SuBR6206	YZR	G. hirsutum	Jiangsu, China	Improved	Group-2	85	3396895	0.986219
RAD_152	86-1（72-100）	YR	G. hirsutum	Hebei, China	Improved	Group-2	85	3472856	0.938625
RAD_38	YaHuang9103	YR	G. hirsutum	Henan, China	Improved	Group-2	85	7366655	0.955939
RAD_M84	XuZhou514	YZR	G. hirsutum	Jiangsu, China	Improved	Group-2	85	5886430	0.963799
RAD_72	ZhongＲ773-72	YR	G. hirsutum	Henan, China	Improved	Group-3	85	5937192	0.940692
RAD_310	ZhongR773-310	YR	G. hirsutum	Henan, China	Improved	Group-3	85	7830345	0.954286
RAD_309	ZhongR773-309	YR	G. hirsutum	Henan, China	Improved	Group-3	85	5744099	0.939678
RAD_314	ZhongR773-314	YR	G. hirsutum	Henan, China	Improved	Group-3	85	2211577	0.953398
RAD_329	ZhongR773-329	YR	G. hirsutum	Henan, China	Improved	Group-3	85	2596113	0.944073
RAD_253	DP2156	US	G. hirsutum	United States	Improved	Group-3	85	2735939	0.933609
RAD_75	ZhongR773-75	YR	G. hirsutum	Henan, China	Improved	Group-3	85	7487492	0.942096
RAD_M106	R01/ZhongSanDou4121 F9	YR	G. hirsutum	Henan, China	Improved	Group-3	85	15258284	0.92199
RAD_118	ZhongMianSuo32	YR	G. hirsutum	Henan, China	Improved	Group-3	85	3081837	0.944098
RAD_119	ZhongAR40772	YR	G. hirsutum	Henan, China	Improved	Group-3	85	6743528	0.943361
RAD_74	ZhongARR40683	YR	G. hirsutum	Henan, China	Improved	Group-3	85	2995411	0.95949
RAD_323	LangHuangF10(ZongXu)	YR	G. hirsutum	Henan, China	Improved	Group-3	85	8675268	0.963454
RAD_M49	LangHuangF10(ZongXu)	YR	G. hirsutum	Henan, China	Improved	Group-3	85	8754882	0.964618
RAD_312	ZhongG5	YR	G. hirsutum	Henan, China	Improved	Group-3	85	7937007	0.945499
RAD_287	XinYan96-48	YR	G. hirsutum	Henan, China	Improved	Group-3	85	7906521	0.967064
RAD_M96	XinYan96-48	YR	G. hirsutum	Xinjiang, China	Improved	Group-3	85	5197732	0.981625
RAD_205	Zhong4612YaH	YR	G. hirsutum	Henan, China	Improved	Group-3	85	3116698	0.952968
RAD_194	JiA-1-7（33Xi）	YR	G. hirsutum	Hebei, China	Improved	Group-3	85	3441140	0.94799
RAD_202	Yu17-202	YR	G. hirsutum	Henan, China	Improved	Group-3	85	8069289	0.954729
RAD_151	YuMian2067	YR	G. hirsutum	Henan, China	Improved	Group-3	85	4858732	0.953739
RAD_M290	KaiFeng043	YR	G. hirsutum	Henan, China	Improved	Group-3	85	6918128	0.959938
RAD_98	XuZhouBanBanMian	YZR	G. hirsutum	Jiangsu, China	Improved	Group-3	85	2582001	0.939402
RAD_M240	SuMian8Hao	YZR	G. hirsutum	Jiangsu, China	Improved	Group-3	85	5495072	0.956151
RAD_203	Zhong1276	YR	G. hirsutum	Henan, China	Improved	Group-3	85	3638830	0.94303
RAD_226	Zhong932906	YR	G. hirsutum	Henan, China	Improved	Group-3	85	6322396	0.954267
RAD_163	Zhong89-1	YR	G. hirsutum	Henan, China	Improved	Group-3	85	7086431	0.937799
RAD_149	Zhong521	YR	G. hirsutum	Henan, China	Improved	Group-3	85	6576660	0.958791
RAD_14	SiChang2Xi	YZR	G. hirsutum	Jiangsu, China	Improved	Group-3	85	6233307	0.934006
RAD_c2_1	Zhong7886	YR	G. hirsutum	Henan, China	Improved	Group-1	85	11392342	0.959967
RAD_M94	JinMian12	YR	G. hirsutum	Shanxi, China	Improved	Group-1	85	6048347	0.978757
RAD_M128	QinYuan93089	YR	G. hirsutum	Shaanxi, China	Improved	Group-1	85	8820531	0.949449
RAD_26	Jing55263	YZR	G. hirsutum	Hubei, China	Improved	Group-1	85	2067484	0.92775
RAD_M205	LuR8166Bt	YR	G. hirsutum	Henan, China	Improved	Group-1	85	8870380	0.973718
RAD_19	ChangRongMuZiMian	YR	G. hirsutum	Henan, China	Improved	Group-1	85	6491303	0.919971
RAD_23	HuaZhong91-0102	YZR	G. hirsutum	Hubei, China	Improved	Group-1	85	5363509	0.933131
RAD_42	Jing55168	YZR	G. hirsutum	Hubei, China	Improved	Group-1	85	3376199	0.92767
RAD_43	KuiTunXi96-167	CA	G. hirsutum	Xinjiang, China	Improved	Group-1	85	6158516	0.950889
RAD_35	XiangMian2Hao	YZR	G. hirsutum	Hunan, China	Improved	Group-1	85	4094279	0.933003
RAD_267	EKangMian9Hao	YZR	G. hirsutum	Hubei, China	Improved	Group-1	85	6641402	0.950079
RAD_M218	SuBR6202Bt	YZR	G. hirsutum	Jiangsu, China	Improved	Group-1	85	6058907	0.964921
RAD_144	ZhongYuan9114	YR	G. hirsutum	Henan, China	Improved	Group-1	85	8296027	0.963768
RAD_M230	EJing92	YZR	G. hirsutum	Hubei, China	Improved	Group-1	85	10116304	0.959795
RAD_160	GP138	US	G. hirsutum	United States	Improved	Group-1	85	8167329	0.935865
RAD_N339	latifolium102	-	G. hirsutum latifolium	United States	Landrace	Group-1	95	5688642	0.976936
RAD_N4	latifolium102	-	G. hirsutum latifolium	United States	Landrace	Group-1	85	6501409	0.812204
RAD_16	SuNong6Hao	YZR	G. hirsutum	Jiangsu, China	Improved	Group-1	85	5166124	0.912121
RAD_33	Tu188	CA	G. hirsutum	Xinjiang, China	Improved	Group-1	85	5314349	0.963462
RAD_M231	HuMian204	YZR	G. hirsutum	Jiangsu, China	Improved	Group-1	85	8618362	0.968221
RAD_272	601ChangRongMian	YZR	G. hirsutum	Jiangsu, China	Improved	Group-1	85	3924416	0.961453
RAD_223	TM1-IPR	YR	G. hirsutum	Henan, China	Improved	Group-1	85	7641825	0.943235
RAD_276	ZhengZhouZhangRongMian	YR	G. hirsutum	Henan, China	Improved	Group-1	85	8454026	0.963308
RAD_88	LinQing201	YR	G. hirsutum	Shangdong, China	Improved	Group-1	85	5584039	0.960083
RAD_M233	Chuan73-27	YZR	G. hirsutum	Sichuan, China	Improved	Group-1	85	9613627	0.968298
RAD_M33	WuGanDa3Hao	OTH	G. hirsutum	Uganda	Improved	Group-1	85	2572958	0.970589
RAD_265	YuMian19	YR	G. hirsutum	Henan, China	Improved	Group-1	85	7764029	0.949794
RAD_266	WangJiangChangRongMian	YZR	G. hirsutum	Anhui, China	Improved	Group-1	85	3063691	0.967543
RAD_200	SuYuan7235	YZR	G. hirsutum	Jiangsu, China	Improved	Group-1	85	5176831	0.942134
RAD_50	J02-508	YZR	G. hirsutum	Jiangsu, China	Improved	Group-1	85	2824191	0.924235
RAD_M86	Shan401	YR	G. hirsutum	Shaanxi, China	Improved	Group-1	85	6490430	0.979368
RAD_M263	SuBR6109	YZR	G. hirsutum	Jiangsu, China	Improved	Group-1	85	4268285	0.979805
RAD_197	MeiF-19	US	G. hirsutum	United States	Improved	Group-1	85	6805559	0.973192
RAD_330	Acala1517-2	US	G. hirsutum	United States	Improved	Group-1	85	2981075	0.93407
RAD_196	MeiF-18	US	G. hirsutum	United States	Improved	Group-1	85	9164486	0.950838
RAD_N319	latifolium87	-	G. hirsutum latifolium	United States	Landrace	Group-1	95	11903683	0.981945
RAD_319	SuYuan04-129	YZR	G. hirsutum	Jiangsu, China	Improved	Group-1	85	6343574	0.954446
RAD_288	YuMian2Hao(YuWu302)	YR	G. hirsutum	Henan, China	Improved	Group-1	85	6183434	0.938562
RAD_3	Bao6716	YR	G. hirsutum	Hebei, China	Improved	Group-1	85	5895714	0.922548
RAD_M280	BuLongDiMian	OTH	G. hirsutum	Burundi	Improved	Group-1	85	6441306	0.982587
RAD_M281	AST104(GaoFen)	US	G. hirsutum	United States	Improved	Group-1	85	8144446	0.984248
RAD_201	ShenMian5Hao	YR	G. hirsutum	Shaanxi, China	Improved	Group-1	85	6428635	0.964386
RAD_87	KuChe96486	CA	G. hirsutum	Xinjiang, China	Improved	Group-1	85	6001632	0.9634
RAD_162	GP95	US	G. hirsutum	United States	Improved	Group-1	85	4430944	0.927082
RAD_11	KuCheT94-1	CA	G. hirsutum	Xinjiang, China	Improved	Group-1	85	9574384	0.932877
RAD_12	KuCheT94-6	CA	G. hirsutum	Xinjiang, China	Improved	Group-1	85	10042734	0.901459
RAD_53	S-050019	CA	G. hirsutum	Xinjiang, China	Improved	Group-1	85	6416977	0.954417
RAD_283	0102X-10-1	CA	G. hirsutum	Xinjiang, China	Improved	Group-1	85	4320767	0.961904
RAD_71	XinZhouDaLing	YZR	G. hirsutum	Hubei, China	Improved	Group-1	85	7585841	0.954719
RAD_127	Shan3184	YR	G. hirsutum	Shaanxi, China	Improved	Group-1	85	6839512	0.864746
RAD_273	LuMianYan21(Lu1138)	YR	G. hirsutum	Shangdong, China	Improved	Group-1	85	8175961	0.961956
RAD_5	ZhangDe184	YR	G. hirsutum	Henan, China	Improved	Group-1	85	4588754	0.939597
RAD_M282	CS50	OTH	G. hirsutum	Austrilia	Improved	Group-1	85	5327912	0.964713
RAD_39	ChuanGaoYiFen58	YZR	G. hirsutum	Sichuan, China	Improved	Group-1	85	11773861	0.944402
RAD_134	ZhongZhiBD89	YR	G. hirsutum	Hebei, China	Improved	Group-3	85	8091894	0.968078
RAD_137	Liao4853	CA	G. hirsutum	Liaoning, China	Improved	Group-3	85	11532464	0.955189
RAD_65	DaLingFuZiMian	YZR	G. hirsutum	Jiangsu, China	Improved	Group-3	85	7084632	0.936281
RAD_M98	XinLuZao6Hao	CA	G. hirsutum	Xinjiang, China	Improved	Group-3	85	9823549	0.934572
RAD_101	Yun92A-260	YR	G. hirsutum	Shanxi, China	Improved	Group-3	85	6521993	0.958833
RAD_198	SuQ1	YZR	G. hirsutum	Jiangsu, China	Improved	Group-3	85	9757542	0.953349
RAD_123	Han8944	YR	G. hirsutum	Hebei, China	Improved	Group-3	85	5491456	0.948861
RAD_122	JCG94	YZR	G. hirsutum	Jiangsu, China	Improved	Group-3	85	3305487	0.944173
RAD_190	RNX190	YR	G. hirsutum	Henan, China	Improved	Group-3	85	4402548	0.957256
RAD_M66	ZhongRI015	YR	G. hirsutum	Henan, China	Improved	Group-3	85	8487316	0.973672
RAD_189	RNX189	YR	G. hirsutum	Henan, China	Improved	Group-3	85	7496086	0.951379
RAD_M54	ZhongR1028	YR	G. hirsutum	Henan, China	Improved	Group-3	85	5646511	0.966179
RAD_M55	ZhongR1029	YR	G. hirsutum	Henan, China	Improved	Group-3	85	6734852	0.964691
RAD_M25	ZhongR014121	YR	G. hirsutum	Henan, China	Improved	Group-3	85	12388708	0.986774
RAD_170	AoSiv2	OTH	G. hirsutum	Austrilia	Improved	Group-3	85	2239057	0.921905
RAD_29	MianYang73-39	YZR	G. hirsutum	Sichuan, China	Improved	Group-3	85	4050033	0.952043
RAD_34	Tu83-161	CA	G. hirsutum	Xinjiang, China	Improved	Group-3	85	4643227	0.944857
RAD_148	ChangKangMian	YZR	G. hirsutum	Jiangsu, China	Improved	Group-3	85	4983255	0.941142
RAD_M238	SiMian3Hao	YZR	G. hirsutum	Jiangsu, China	Improved	Group-3	85	5984018	0.950728
RAD_300	Acala SJ-5	US	G. hirsutum	United States	Improved	Group-3	85	7802356	0.959917
RAD_M241	SuMian9Hao	YZR	G. hirsutum	Jiangsu, China	Improved	Group-3	85	4740193	0.967271
RAD_M243	YuMian1Hao	YZR	G. hirsutum	Chongqing, China	Improved	Group-3	85	5229014	0.975932
RAD_M215	Xiang163	YZR	G. hirsutum	Hunan, China	Improved	Group-3	85	9090190	0.961053
RAD_89	LuMian11Hao(3389)	YR	G. hirsutum	Shangdong, China	Improved	Group-3	85	7448894	0.966243
RAD_M234	GanMian6Hao	YZR	G. hirsutum	Jiangxi, China	Improved	Group-3	85	12394784	0.97119
RAD_M235	YanMian48	YZR	G. hirsutum	Jiangsu, China	Improved	Group-3	85	10235572	0.974919
RAD_8	Hu749513	YZR	G. hirsutum	Jiangsu, China	Improved	Group-3	85	4029041	0.918584
RAD_76	ZhongArc-76	YR	G. hirsutum	Henan, China	Improved	Group-3	85	7308392	0.968513
RAD_20	E408	YZR	G. hirsutum	Hubei, China	Improved	Group-3	85	4801503	0.928988
RAD_M237	EMian18	YZR	G. hirsutum	Hubei, China	Improved	Group-3	85	6481689	0.941341
RAD_41	JiMian11（CK）	YR	G. hirsutum	Hebei, China	Improved	Group-3	85	6857894	0.93597
RAD_183	ZhaDeMian	OTH	G. hirsutum	Chad	Improved	Group-3	85	9065470	0.935721
RAD_187	RNX187	YR	G. hirsutum	Henan, China	Improved	Group-3	85	8090308	0.928805
RAD_188	RNX188	YR	G. hirsutum	Henan, China	Improved	Group-3	85	6269036	0.939784
RAD_31	Sha24-3	CA	G. hirsutum	Xinjiang, China	Improved	Group-3	85	5074338	0.94776
RAD_M60	ZhongZi3012	YR	G. hirsutum	Henan, China	Improved	Group-3	85	4128981	0.959217
RAD_M62	Ari1327	YR	G. hirsutum	Henan, China	Improved	Group-3	85	2935743	0.965624
RAD_M123	ChaoZao3Hao	YR	G. hirsutum	Hebei, China	Improved	Group-3	85	6246487	0.946246
RAD_159	GP137	US	G. hirsutum	United States	Improved	Group-3	85	10836217	0.941478
RAD_73	ZhongARR40681	YR	G. hirsutum	Henan, China	Improved	Group-3	85	10053449	0.939948
RAD_51	ZhongARR40682	YR	G. hirsutum	Henan, China	Improved	Group-3	85	3820737	0.943073
RAD_185	ZhongArc-185	YR	G. hirsutum	Henan, China	Improved	Group-3	85	5062914	0.917638
RAD_174	Arcot-1	US	G. hirsutum	United States	Improved	Group-3	85	8583376	0.935289
RAD_105	ZhongArc-105	YR	G. hirsutum	Henan, China	Improved	Group-3	85	7905248	0.9544
RAD_308	ZhongArc-308	YR	G. hirsutum	Henan, China	Improved	Group-3	85	6340778	0.906656
RAD_311	ZhongAR-RNX311	YR	G. hirsutum	Henan, China	Improved	Group-3	85	9340517	0.977201
RAD_313	ZhongAR-RNX313	YR	G. hirsutum	Henan, China	Improved	Group-3	85	7869861	0.964981
RAD_52	ZhongARNnXu	YR	G. hirsutum	Henan, China	Improved	Group-3	85	4791404	0.941452
RAD_M103	MM-2/Zhong41 F10	YR	G. hirsutum	Henan, China	Improved	Group-3	85	4795459	0.954741
RAD_M65	Ari971	US	G. hirsutum	United States	Improved	Group-3	85	6318626	0.968701
RAD_M107	Su9108/R03 F9	YR	G. hirsutum	Henan, China	Improved	Group-3	85	7697974	0.936268
RAD_61	ZhongZi4480	YR	G. hirsutum	Henan, China	Improved	Group-3	85	3717328	0.940327
RAD_M291	S031722	CA	G. hirsutum	Xinjiang, China	Improved	Group-3	85	8662507	0.981204
RAD_177	Su08B2-177	YR	G. hirsutum	Henan, China	Improved	Group-3	85	6052236	0.955994
RAD_315	ZhongArc-315	YR	G. hirsutum	Henan, China	Improved	Group-3	85	4572247	0.967239
RAD_316	ZhongAR681-316	YR	G. hirsutum	Henan, China	Improved	Group-3	85	5241305	0.954727
RAD_207	UA887(You)	US	G. hirsutum	United States	Improved	Group-3	85	2427933	0.955812
RAD_M30	UA887(You)	US	G. hirsutum	United States	Improved	Group-3	85	13289288	0.989
RAD_224	GP67	US	G. hirsutum	United States	Improved	Group-3	85	4633381	0.929962
RAD_110	N73DeltapineNGF	OTH	G. hirsutum	Austrilia	Improved	Group-3	85	4758690	0.939598
RAD_86	JiMian12Hao（HanDan177）	YR	G. hirsutum	Hebei, China	Improved	Group-3	85	6469797	0.973377
RAD_161	GP83	US	G. hirsutum	United States	Improved	Group-3	85	9896484	0.930103
RAD_111	N74-250	OTH	G. hirsutum	Austrilia	Improved	Group-3	85	3719670	0.931673
RAD_112	Mei28114-313	US	G. hirsutum	United States	Improved	Group-3	85	5140927	0.919024
RAD_M217	SuBR6176Bt	YZR	G. hirsutum	Jiangsu, China	Improved	Group-3	85	12225487	0.973325
RAD_M265	SuYou6070	YZR	G. hirsutum	Jiangsu, China	Improved	Group-3	85	7991846	0.985009
RAD_158	Coker139	US	G. hirsutum	United States	Improved	Group-3	85	8210624	0.956224
RAD_104	ZhongJi926	YR	G. hirsutum	Henan, China	Improved	Group-3	85	5253333	0.927529
RAD_M186	AKenSe971	US	G. hirsutum	United States	Improved	Group-3	85	15537397	0.949175
RAD_M64	657-84	YR	G. hirsutum	Henan, China	Improved	Group-3	85	6039865	0.972282
RAD_142	YongJi2Hao	YR	G. hirsutum	Shanxi, China	Improved	Group-3	85	12325539	0.965332
RAD_44	ShanNong6Hao	YR	G. hirsutum	Shangdong, China	Improved	Group-3	85	3738243	0.95747
RAD_67	DaLingMian69Hao	YZR	G. hirsutum	Hunan, China	Improved	Group-3	85	8212514	0.922397
RAD_M2	Shi09	CA	G. hirsutum	Xinjiang, China	Improved	Group-3	85	2903598	0.98048
RAD_45	ShiYuan638	YR	G. hirsutum	Hebei, China	Improved	Group-3	85	7809990	0.960726
RAD_299	ZhongMianSuo50	YR	G. hirsutum	Henan, China	Improved	Group-3	85	4459353	0.955626
RAD_282	MSCO-12	US	G. hirsutum	United States	Improved	Group-3	85	2719962	0.947426
RAD_M117	9909	YR	G. hirsutum	Henan, China	Improved	Group-3	85	10344355	0.965382
RAD_15	Su7036YuanYuan	YZR	G. hirsutum	Jiangsu, China	Improved	Group-3	85	14984079	0.894683
RAD_117	Han109	YR	G. hirsutum	Hebei, China	Improved	Group-3	85	8003568	0.94693
RAD_247	HanDan109	YR	G. hirsutum	Hebei, China	Improved	Group-3	85	4826592	0.965762
RAD_M131	Han802	YR	G. hirsutum	Hebei, China	Improved	Group-3	85	7148686	0.935953
RAD_135	ZhongZi640	YR	G. hirsutum	Henan, China	Improved	Group-3	85	9320814	0.951978
RAD_227	HanDan568	YR	G. hirsutum	Hebei, China	Improved	Group-3	85	4853808	0.951819
RAD_47	SuXu137(ZaoShu)	YZR	G. hirsutum	Jiangsu, China	Improved	Group-3	85	7523945	0.962338
RAD_48	SuXu138(ZaoShu)	YZR	G. hirsutum	Jiangsu, China	Improved	Group-3	85	4886671	0.941484
RAD_277	SuMian2Hao(XuZhou553)	YZR	G. hirsutum	Jiangsu, China	Improved	Group-3	85	3281185	0.940009
RAD_M242	SuMian12	YZR	G. hirsutum	Jiangsu, China	Improved	Group-3	85	3181518	0.971994
RAD_13	ShaMaoChangTao	YZR	G. hirsutum	Jiangsu, China	Improved	Group-3	85	3025197	0.938878
RAD_M97	ShanNongFengKang6Hao	YR	G. hirsutum	Shangdong, China	Improved	Group-3	85	2449334	0.909545
RAD_181	Sudan2	OTH	G. hirsutum	Sudan	Improved	Group-3	85	3453011	0.899464
RAD_M232	ESha28	YZR	G. hirsutum	Hubei, China	Improved	Group-3	85	10510856	0.965729
RAD_143	ZhongYuan911	YR	G. hirsutum	Henan, China	Improved	Group-3	85	14218127	0.966318
RAD_293	XinXiang89S-210	YR	G. hirsutum	Henan, China	Improved	Group-3	85	6332316	0.948669
RAD_260	JiYuan55(91Han14)	YR	G. hirsutum	Hebei, China	Improved	Group-3	85	5802019	0.958516
RAD_301	Ji91-18	YR	G. hirsutum	Hebei, China	Improved	Group-3	85	2302258	0.944343
RAD_32	SuLian8908	CA	G. hirsutum	Former Soviet Union	Improved	Group-3	85	4198036	0.949713
RAD_96	XingTai79-11	YR	G. hirsutum	Hebei, China	Improved	Group-3	85	5745738	0.964583
RAD_M57	ZhongR 2052	YR	G. hirsutum	Henan, China	Improved	Group-3	85	2126263	0.969918
RAD_99	YanCheng1115	YZR	G. hirsutum	Jiangsu, China	Improved	Group-3	85	4135418	0.937002
RAD_91	Zhong5913-2	YR	G. hirsutum	Henan, China	Improved	Group-3	85	5981513	0.963983
RAD_126	Shan2800	YR	G. hirsutum	Shaanxi, China	Improved	Group-3	85	6046410	0.956237
RAD_102	ZhengKang01-505	YR	G. hirsutum	Henan, China	Improved	Group-3	85	9882542	0.932454
RAD_210	GK20	YR	G. hirsutum	Hebei, China	Improved	Group-3	85	2912098	0.923063
RAD_256	KuKe310-5110	OTH	G. hirsutum	Austrilia	Improved	Group-3	85	5647301	0.94664
RAD_116	GK22	YR	G. hirsutum	Hebei, China	Improved	Group-3	85	8044135	0.944795
RAD_204	Zhong31-204	YR	G. hirsutum	Henan, China	Improved	Group-3	85	6365084	0.947137
RAD_150	ZhongYuan9112	YR	G. hirsutum	Henan, China	Improved	Group-3	85	6555797	0.950357
RAD_M73	LuNong9648	YR	G. hirsutum	Shangdong, China	Improved	Group-3	85	7415237	0.97458
RAD_212	ZhongMianSuo27	YR	G. hirsutum	Henan, China	Improved	Group-3	85	7098995	0.961367
RAD_195	LuNong9648	YR	G. hirsutum	Shangdong, China	Improved	Group-3	85	7280913	0.939265
RAD_322	HongTao	YR	G. hirsutum	Henan, China	Improved	Group-3	85	5507746	0.976952
RAD_M108	LA887/SuBt F9	YR	G. hirsutum	Henan, China	Improved	Group-3	85	10033744	0.926268
RAD_237	Ji85-3	YR	G. hirsutum	Hebei, China	Improved	Group-3	85	6715781	0.944443
RAD_103	Zhong2108	YR	G. hirsutum	Henan, China	Improved	Group-3	85	6877681	0.946697
RAD_M221	ShiKang39	YR	G. hirsutum	Hebei, China	Improved	Group-3	85	8728305	0.977427
RAD_141	YongJi1Hao	YR	G. hirsutum	Shanxi, China	Improved	Group-3	85	11559332	0.964941
RAD_M236	ChuanMian239	YZR	G. hirsutum	Sichuan, China	Improved	Group-3	85	9839363	0.971736
RAD_M83	XuZhou209	YZR	G. hirsutum	Jiangsu, China	Improved	Group-3	85	5885194	0.98021
RAD_M82	LuMian2Hao	YR	G. hirsutum	Shangdong, China	Improved	Group-3	85	5294390	0.970164
RAD_M85	XuZhou142	YZR	G. hirsutum	Jiangsu, China	Improved	Group-3	85	2425164	0.970538
RAD_60	NangFenDaTao	YR	G. hirsutum	Shanxi, China	Improved	Group-3	85	8475928	0.938433
RAD_278	HanDanChangRong	YR	G. hirsutum	Hebei, China	Improved	Group-3	85	6187872	0.973211
RAD_M266	SuYuan04-3	YZR	G. hirsutum	Jiangsu, China	Improved	Group-3	85	5152231	0.986046
RAD_206	ZhongR03	YR	G. hirsutum	Henan, China	Improved	Group-3	85	4025623	0.963547
RAD_317	99633	YR	G. hirsutum	Henan, China	Improved	Group-3	85	6936330	0.965394
RAD_193	AoL23/757	OTH	G. hirsutum	Austrilia	Improved	Group-3	85	9601382	0.948914
RAD_245	DP410B	US	G. hirsutum	United States	Improved	Group-3	85	5822839	0.969288
RAD_M225	34Xi	YZR	G. hirsutum	Anhui, China	Improved	Group-3	85	7017494	0.977947
RAD_209	DP33B	US	G. hirsutum	United States	Improved	Group-3	85	6134141	0.958842
RAD_191	Ao152	OTH	G. hirsutum	Austrilia	Improved	Group-3	85	7136097	0.952721
RAD_M239	WanMian8Hao	YZR	G. hirsutum	Anhui, China	Improved	Group-3	85	4251510	0.951938
RAD_199	SuTKH-1	YZR	G. hirsutum	Jiangsu, China	Improved	Group-3	85	5807625	0.958698
RAD_82	Lu21	YR	G. hirsutum	Shangdong, China	Improved	Group-3	85	6542742	0.972763
RAD_83	HuBeiSongZiDaLing	YZR	G. hirsutum	Hubei, China	Improved	Group-3	85	4534284	0.969707
RAD_M118	LuMianYan28	YR	G. hirsutum	Shangdong, China	Improved	Group-3	85	17506255	0.964073
RAD_M201	4612B	YR	G. hirsutum	Henan, China	Improved	Group-3	85	10630263	0.946177
RAD_M211	XinQiu1Hao	YR	G. hirsutum	Shangdong, China	Improved	Group-3	85	9046357	0.966724
RAD_M229	E0904	YZR	G. hirsutum	Hubei, China	Improved	Group-3	85	6369101	0.961311
RAD_M228	E0902	YZR	G. hirsutum	Hubei, China	Improved	Group-3	85	9240174	0.980207
RAD_M122	ZhongMianSuo43	YR	G. hirsutum	Henan, China	Improved	Group-3	85	10714120	0.958554
RAD_M74	YuMian19	YR	G. hirsutum	Henan, China	Improved	Group-3	85	2427983	0.976272
RAD_222	Zhong9708-222	YR	G. hirsutum	Henan, China	Improved	Group-3	85	7079241	0.947197
RAD_221	Zhong9708-221	YR	G. hirsutum	Henan, China	Improved	Group-3	85	5921937	0.939951
RAD_175	ZhongMianSuo17Hao（Zhong117）	YR	G. hirsutum	Henan, China	Improved	Group-3	85	5369447	0.944133
RAD_292	ZhongMianSuo41(SGK9708)	YR	G. hirsutum	Henan, China	Improved	Group-3	85	4502915	0.97035
RAD_M104	MM-2/Zhong41 F10	YR	G. hirsutum	Henan, China	Improved	Group-3	85	6805459	0.956735
RAD_M19	Zhong1816	YR	G. hirsutum	Henan, China	Improved	Group-3	85	8406612	0.981462
RAD_M178	K042948	YR	G. hirsutum	Henan, China	Improved	Group-3	85	6538399	0.954414
RAD_M119	9901Xuan	YR	G. hirsutum	Henan, China	Improved	Group-3	85	11779169	0.965033
RAD_307	Zhong507145	YR	G. hirsutum	Henan, China	Improved	Group-3	85	4408308	0.963448
RAD_M179	Ji958	YR	G. hirsutum	Hebei, China	Improved	Group-3	85	10831805	0.961397
RAD_M289	K471	CA	G. hirsutum	Former Soviet Union	Improved	Group-3	85	7619186	0.964986
RAD_M220	ShiKang278	YR	G. hirsutum	Hebei, China	Improved	Group-3	85	8654054	0.971229
RAD_M222	NongDaMian7Hao	YR	G. hirsutum	Hebei, China	Improved	Group-3	85	12017982	0.977932
RAD_M80	JinKe2Hao	YR	G. hirsutum	Henan, China	Improved	Group-3	85	3656177	0.972016
RAD_M181	Ji169	YR	G. hirsutum	Hebei, China	Improved	Group-3	85	9021684	0.961854
RAD_M223	Zhong80	YR	G. hirsutum	Henan, China	Improved	Group-3	85	9032259	0.978946
RAD_M5	Lu25A	YR	G. hirsutum	Shangdong, China	Improved	Group-3	85	6619083	0.98562
RAD_139	LiaoMian17	CA	G. hirsutum	Liaoning, China	Improved	Group-3	85	9683233	0.94184
RAD_138	LiaoMian16	CA	G. hirsutum	Liaoning, China	Improved	Group-3	85	6078826	0.92431
RAD_136	Liao4835	CA	G. hirsutum	Liaoning, China	Improved	Group-3	85	7548204	0.941053
RAD_140	LiaoMian18	CA	G. hirsutum	Liaoning, China	Improved	Group-3	85	8505042	0.962797
RAD_296	LiaoMian19	CA	G. hirsutum	Liaoning, China	Improved	Group-3	85	3470658	0.950292
RAD_320	Ari-320	YR	G. hirsutum	Henan, China	Improved	Group-3	85	4473525	0.947482
RAD_M160	Ari3673	YR	G. hirsutum	Henan, China	Improved	Group-3	85	9165151	0.939392
RAD_M52	Ari3697	YR	G. hirsutum	Henan, China	Improved	Group-3	85	6271412	0.969385
RAD_M12	Zhong152	YR	G. hirsutum	Henan, China	Improved	Group-3	85	5183744	0.98177
RAD_M203	53Xi	YR	G. hirsutum	Henan, China	Improved	Group-3	85	10283163	0.972973
RAD_M227	06BM01	OTH	G. hirsutum	Pakistan	Improved	Group-3	85	10555322	0.982852
RAD_M109	A41772BBt F7	YR	G. hirsutum	Henan, China	Improved	Group-3	85	6975266	0.964071
RAD_325	ZhongZi10Hao	YR	G. hirsutum	Henan, China	Improved	Group-3	85	3088032	0.971438
RAD_M224	AoBZi10	YR	G. hirsutum	Henan, China	Improved	Group-3	85	7851701	0.976768
RAD_M113	1421/ZhongZi10HaoF5	YR	G. hirsutum	Henan, China	Improved	Group-3	85	8974927	0.935589
RAD_M17	Lu16Bt-Lu188	YR	G. hirsutum	Henan, China	Improved	Group-3	85	6120905	0.98638
RAD_M111	M2Bt4133	YR	G. hirsutum	Henan, China	Improved	Group-3	85	7779172	0.96606
RAD_M226	838	YR	G. hirsutum	Henan, China	Improved	Group-3	85	12766235	0.978628
RAD_M16	A41772Bt	YR	G. hirsutum	Henan, China	Improved	Group-3	85	2925969	0.979249
RAD_M114	142199633 F5	YR	G. hirsutum	Henan, China	Improved	Group-3	85	14405194	0.942952
RAD_M115	4133Bt	YR	G. hirsutum	Henan, China	Improved	Group-3	85	7670367	0.939077
RAD_156	Arcot436	US	G. hirsutum	United States	Improved	Group-3	85	5782628	0.940575
RAD_164	Miscot78-27	US	G. hirsutum	United States	Improved	Group-3	85	8335609	0.95421
RAD_172	ZhongZi04184	YR	G. hirsutum	Henan, China	Improved	Group-3	85	6624264	0.930974
RAD_M13	SGK9708（Yuan）	YR	G. hirsutum	Henan, China	Improved	Group-3	85	7286285	0.983853
RAD_M15	Zhong21371	YR	G. hirsutum	Henan, China	Improved	Group-3	85	11471268	0.977059
RAD_M204	Lu343Bt F9	YR	G. hirsutum	Henan, China	Improved	Group-3	85	8590675	0.973654
RAD_M112	14214612 F5	YR	G. hirsutum	Henan, China	Improved	Group-3	85	7243354	0.959482
RAD_124	KangHuangWei164	YR	G. hirsutum	Henan, China	Improved	Group-3	85	7160406	0.95854
RAD_M20	KangHuangWei164	YR	G. hirsutum	Henan, China	Improved	Group-3	85	5838502	0.974149
RAD_M10	Zhong2101（D1）	YR	G. hirsutum	Henan, China	Improved	Group-3	85	5971050	0.983239
RAD_M24	Zhong129	YR	G. hirsutum	Henan, China	Improved	Group-3	85	10536690	0.986039
RAD_10	Jin444	CA	G. hirsutum	Liaoning, China	Improved	Group-3	85	5824568	0.93393
RAD_M22	9901/98101-991 F6	YR	G. hirsutum	Henan, China	Improved	Group-3	85	7315988	0.977953
RAD_321	Zhong2201	YR	G. hirsutum	Henan, China	Improved	Group-3	85	7722868	0.979951
RAD_178	HG-BR-8	OTH	G. hirsutum	Unknown	Improved	Group-3	85	6894165	0.933824
RAD_69	QiFengDaLing	YZR	G. hirsutum	Jiangsu, China	Improved	Group-3	85	8648376	0.943013
RAD_173	Acala SJ-4	US	G. hirsutum	United States	Improved	Group-3	85	6573618	0.949075
RAD_c2_3	A971Bt	YR	G. hirsutum	Henan, China	Improved	Group-3	85	1402349	0.973954
RAD_261	RTBaiXu	US	G. hirsutum	United States	Improved	Group-3	85	5702000	0.969262
RAD_109	Miscot7803-52	US	G. hirsutum	United States	Improved	Group-3	85	2426839	0.899418
RAD_M56	ZhongR2013	YR	G. hirsutum	Henan, China	Improved	Group-3	85	11214291	0.959843
RAD_213	ST474	US	G. hirsutum	United States	Improved	Group-3	85	6822338	0.947327
RAD_36	YangFen31Hao	YR	G. hirsutum	Shangdong, China	Improved	Group-3	85	6642361	0.945977
RAD_M101	ZhongR971708	YR	G. hirsutum	Henan, China	Improved	Group-3	85	4730865	0.9503
RAD_M21	Ari971/SGK9708 T4	YR	G. hirsutum	Henan, China	Improved	Group-3	85	4059355	0.971668
RAD_M18	ZhongZi2514	YR	G. hirsutum	Henan, China	Improved	Group-3	85	4585810	0.976064
RAD_49	J02-247	YZR	G. hirsutum	Jiangsu, China	Improved	Group-3	85	6357900	0.932525
RAD_306	Zhong2220	YR	G. hirsutum	Henan, China	Improved	Group-3	85	3566697	0.947
RAD_M102	M21Bt	YR	G. hirsutum	Henan, China	Improved	Group-3	85	8895474	0.957478
RAD_M105	M23Bt F11	YR	G. hirsutum	Henan, China	Improved	Group-3	85	7584832	0.92977
RAD_M202	4612Lu188 F5	YR	G. hirsutum	Henan, China	Improved	Group-3	85	8066029	0.972625
RAD_M116	135	YR	G. hirsutum	Henan, China	Improved	Group-3	85	10093653	0.938717
RAD_275	QinYuan4Hao(QinYuan91406)	YR	G. hirsutum	Shaanxi, China	Improved	Group-3	85	4236836	0.973701
RAD_285	XuShiDaTao	YZR	G. hirsutum	Jiangsu, China	Improved	Group-3	85	6015390	0.932776
RAD_M93	QinYuan4Hao	YR	G. hirsutum	Shaanxi, China	Improved	Group-3	85	5744368	0.976769
RAD_145	ZhongYuan9115	YR	G. hirsutum	Henan, China	Improved	Group-3	85	7037805	0.943339
RAD_318	SuYuan04-162	YZR	G. hirsutum	Jiangsu, China	Improved	Group-3	85	6969587	0.955424
RAD_327	Ari-327	YR	G. hirsutum	Henan, China	Improved	Group-3	85	2881290	0.950551
RAD_M284	N98-251	OTH	G. hirsutum	Austrilia	Improved	Group-3	85	6672472	0.966582
RAD_298	ZhongMianSuo49	YR	G. hirsutum	Henan, China	Improved	Group-3	85	5143987	0.969107
RAD_M100	ZhongMianSuo49	YR	G. hirsutum	Henan, China	Improved	Group-3	85	5622339	0.93218
RAD_211	YuMian９Hao(YuZao1109)	YR	G. hirsutum	Henan, China	Improved	Group-3	85	3259232	0.942903
RAD_179	LAPAR45	OTH	G. hirsutum	Brazil	Improved	Group-3	85	1999214	0.948326
RAD_66	DaLingMian	YR	G. hirsutum	Liaoning, China	Improved	Group-3	85	3549828	0.931563
RAD_M51	21371	YR	G. hirsutum	Henan, China	Improved	Group-3	85	5659942	0.965606
RAD_84	GP70	US	G. hirsutum	United States	Improved	Group-3	85	6197250	0.96424
RAD_180	PAR-51	OTH	G. hirsutum	Pakistan	Improved	Group-3	85	6901413	0.932941
RAD_169	M-8124-1159	US	G. hirsutum	United States	Improved	Group-3	85	6734540	0.915381
RAD_108	GP93	US	G. hirsutum	United States	Improved	Group-3	85	7545893	0.930897
RAD_N155	Marie-Galante66	-	G. hirsutum Marie-Galante	United States	Landrace	Group-0	95	5502397	0.978424
RAD_N16_2	punctatum15	-	G. hirsutum punctatum	United States	Landrace	Group-0	95	4129146	0.984953
RAD_N110	Marie-Galante3	-	G. hirsutum Marie-Galante	United States	Landrace	Group-0	95	8906887	0.978689
RAD_N447	palmeri9	-	G. hirsutum palmeri	United States	Landrace	Group-0	95	6509187	0.98326
RAD_N452	palmeri6	-	G. hirsutum palmeri	United States	Landrace	Group-0	95	6736668	0.984689
RAD_N457	palmeri98	-	G. hirsutum palmeri	United States	Landrace	Group-0	95	4629286	0.976541
RAD_N458	palmeri111	-	G. hirsutum palmeri	United States	Landrace	Group-0	95	9270815	0.977252
RAD_N102	richmondii8	-	G. hirsutum richmondii	United States	Landrace	Group-0	95	7917466	0.972388
RAD_N106	richmondii12	-	G. hirsutum richmondii	United States	Landrace	Group-0	95	6736524	0.9823
RAD_N105	richmondii11	-	G. hirsutum richmondii	United States	Landrace	Group-0	95	6936094	0.976819
RAD_N2_2	punctatum2	-	G. hirsutum punctatum	United States	Landrace	Group-0	95	3855917	0.986542
RAD_N1_2	punctatum1	-	G. hirsutum punctatum	United States	Landrace	Group-0	95	6356185	0.985511
RAD_N6_2	punctatum4A	-	G. hirsutum punctatum	United States	Landrace	Group-0	95	6011804	0.982597
RAD_N3_2	punctatum3	-	G. hirsutum punctatum	United States	Landrace	Group-0	95	5994506	0.978081
RAD_N240	latifolium25	-	G. hirsutum latifolium	United States	Landrace	Group-0	95	2548974	0.963873
RAD_N257	latifolium39	-	G. hirsutum latifolium	United States	Landrace	Group-0	95	4088939	0.971949
RAD_N253	latifolium36	-	G. hirsutum latifolium	United States	Landrace	Group-0	95	4968454	0.981028
RAD_N453	palmeri15	-	G. hirsutum palmeri	United States	Landrace	Group-0	95	5966409	0.982345
RAD_N28	punctatum25	-	G. hirsutum punctatum	United States	Landrace	Group-0	95	9871995	0.987131
RAD_N20_2	punctatum16	-	G. hirsutum punctatum	United States	Landrace	Group-0	95	4885277	0.972942
RAD_N160	Marie-Galante73	-	G. hirsutum Marie-Galante	United States	Landrace	Group-0	95	3937084	0.977314
RAD_N225	latifolium10	-	G. hirsutum latifolium	United States	Landrace	Group-0	95	4214430	0.974696
RAD_N456	palmeri78	-	G. hirsutum palmeri	United States	Landrace	Group-0	95	6108901	0.971681
RAD_N448	palmeri10	-	G. hirsutum palmeri	United States	Landrace	Group-0	95	5474957	0.979997
RAD_N454	palmeri30	-	G. hirsutum palmeri	United States	Landrace	Group-0	95	5002489	0.979255
RAD_N3	palmeri103	-	G. hirsutum palmeri	United States	Landrace	Group-0	85	3302019	0.883968
RAD_N460	palmeri154	-	G. hirsutum palmeri	United States	Landrace	Group-0	95	1634852	0.97429
RAD_N459	palmeri154	-	G. hirsutum palmeri	United States	Landrace	Group-0	95	3572590	0.974814
RAD_N445	palmeri7	-	G. hirsutum palmeri	United States	Landrace	Group-0	95	4063966	0.977848
RAD_N446	palmeri8	-	G. hirsutum palmeri	United States	Landrace	Group-0	95	4353420	0.980721
RAD_N2	palmeri4	-	G. hirsutum palmeri	United States	Landrace	Group-0	85	8252309	0.975927
RAD_N38	morrilli7	-	G. hirsutum morrilli	United States	Landrace	Group-0	95	5880088	0.980105
RAD_N25	richmondii10	-	G. hirsutum richmondii	United States	Landrace	Group-0	85	5396979	0.961076
RAD_N97	richmondii3	-	G. hirsutum richmondii	United States	Landrace	Group-0	95	6435189	0.96962
RAD_N104	richmondii10-2	-	G. hirsutum richmondii	United States	Landrace	Group-0	95	5561531	0.9723
RAD_N96	richmondii2	-	G. hirsutum richmondii	United States	Landrace	Group-0	95	6029476	0.968447
RAD_N67	morrilli29	-	G. hirsutum morrilli	United States	Landrace	Group-0	95	4915816	0.984172
RAD_N78	morrilli40	-	G. hirsutum morrilli	United States	Landrace	Group-0	95	5603171	0.988589
RAD_N40	morrilli8	-	G. hirsutum morrilli	United States	Landrace	Group-0	95	5157801	0.981647
RAD_N36	morrilli5	-	G. hirsutum morrilli	United States	Landrace	Group-0	95	7857683	0.988931
RAD_N72	morrilli34	-	G. hirsutum morrilli	United States	Landrace	Group-0	95	6870967	0.983852
RAD_N60	morrilli21	-	G. hirsutum morrilli	United States	Landrace	Group-0	95	7255185	0.981675
RAD_N79	morrilli41	-	G. hirsutum morrilli	United States	Landrace	Group-0	95	8201984	0.984516
RAD_N54	morrilli16	-	G. hirsutum morrilli	United States	Landrace	Group-0	95	5492361	0.982426
RAD_N139	Marie-Galante46	-	G. hirsutum Marie-Galante	United States	Landrace	Group-0	95	4371521	0.973755
RAD_N52	morrilli15	-	G. hirsutum morrilli	United States	Landrace	Group-0	95	5584817	0.970587
RAD_N308	latifolium79	-	G. hirsutum latifolium	United States	Landrace	Group-0	95	5528139	0.985093
RAD_N24	richmondii7	-	G. hirsutum richmondii	United States	Landrace	Group-0	85	5887116	0.921954
RAD_N95	richmondii1	-	G. hirsutum richmondii	United States	Landrace	Group-0	95	4409224	0.972026
RAD_N201	Marie-Galante110	-	G. hirsutum Marie-Galante	United States	Landrace	Group-0	95	2551100	0.977562
RAD_N48	morrilli12	-	G. hirsutum morrilli	United States	Landrace	Group-0	95	4576290	0.977293
RAD_N150	Marie-Galante60	-	G. hirsutum Marie-Galante	United States	Landrace	Group-0	95	8094321	0.974323
RAD_N299	latifolium73	-	G. hirsutum latifolium	United States	Landrace	Group-0	95	8393265	0.977339
RAD_N327	latifolium95	-	G. hirsutum latifolium	United States	Landrace	Group-0	95	4711941	0.981302
RAD_N33	morrilli2	-	G. hirsutum morrilli	United States	Landrace	Group-0	95	4008546	0.986728
RAD_N420	latifolium169	-	G. hirsutum latifolium	United States	Landrace	Group-0	95	4660026	0.974568
RAD_N275	latifolium52	-	G. hirsutum latifolium	United States	Landrace	Group-0	95	7733892	0.977214
RAD_N373	latifolium130	-	G. hirsutum latifolium	United States	Landrace	Group-0	95	4938592	0.974857
RAD_N433	latifolium181	-	G. hirsutum latifolium	United States	Landrace	Group-0	95	4054931	0.981064
RAD_N143	Marie-Galante51	-	G. hirsutum Marie-Galante	United States	Landrace	Group-0	95	5068518	0.973822
RAD_N217	latifolium6	-	G. hirsutum latifolium	United States	Landrace	Group-0	95	4595279	0.977513
RAD_N284	latifolium60	-	G. hirsutum latifolium	United States	Landrace	Group-0	95	4797181	0.972573
RAD_N265	latifolium45	-	G. hirsutum latifolium	United States	Landrace	Group-0	95	5173010	0.976823
RAD_N11	yucatanense3	-	G. hirsutum yucatanense	United States	Landrace	Group-0	85	1452072	0.915428
RAD_N92	yucatanense5B	-	G. hirsutum yucatanense	United States	Landrace	Group-0	95	2207949	0.968299
RAD_N90	yucatanense5A	-	G. hirsutum yucatanense	United States	Landrace	Group-0	95	6736584	0.984156
RAD_N86	yucatanense1	-	G. hirsutum yucatanense	United States	Landrace	Group-0	95	4401357	0.98339
RAD_N19	morrilli27	-	G. hirsutum morrilli	United States	Landrace	Group-0	85	7838795	0.963754
RAD_N22	punctatum27	-	G. hirsutum punctatum	United States	Landrace	Group-0	85	9085343	0.914749
RAD_N23	richmondii5	-	G. hirsutum richmondii	United States	Landrace	Group-0	85	4698980	0.884913
RAD_N91	yucatanense5A	-	G. hirsutum yucatanense	United States	Landrace	Group-0	95	3977018	0.981403
RAD_N18	morrilli23	-	G. hirsutum morrilli	United States	Landrace	Group-0	85	1494217	0.825839
RAD_N87	yucatanense2	-	G. hirsutum yucatanense	United States	Landrace	Group-0	95	3953843	0.98215
RAD_N6	latifolium127	-	G. hirsutum latifolium	United States	Landrace	Group-0	85	4849634	0.903276
RAD_N89	yucatanense5	-	G. hirsutum yucatanense	United States	Landrace	Group-0	95	3458825	0.983185
RAD_N100	richmondii6	-	G. hirsutum richmondii	United States	Landrace	Group-0	95	5025217	0.975714
RAD_N22_2	punctatum18	-	G. hirsutum punctatum	United States	Landrace	Group-0	95	4039257	0.986771
RAD_N15	Purpurascens	-	G. purpurascens	Hainan, China	Landrace	Group-0	85	7630066	0.969517
RAD_N26	punctatum23	-	G. hirsutum punctatum	United States	Landrace	Group-0	95	9902830	0.98803
RAD_N94	yucatanense6A	-	G. hirsutum yucatanense	United States	Landrace	Group-0	95	9238979	0.97605
RAD_N20	punctatum9	-	G. hirsutum punctatum	United States	Landrace	Group-0	85	11719766	0.935445
RAD_N246	latifolium30	-	G. hirsutum latifolium	United States	Landrace	Group-0	95	15228919	0.979791
RAD_N31	punctatum30	-	G. hirsutum punctatum	United States	Landrace	Group-0	95	8049012	0.98407
RAD_N1	palmeri2	-	G. hirsutum palmeri	United States	Landrace	Group-0	85	16849238	0.890302
RAD_N21	punctatum19	-	G. hirsutum punctatum	United States	Landrace	Group-0	85	8219734	0.937576
RAD_N10	yucatanense1	-	G. hirsutum yucatanense	United States	Landrace	Group-0	85	13081410	0.879731
RAD_N14_2	punctatum13	-	G. hirsutum punctatum	United States	Landrace	Group-0	95	6969055	0.977821
RAD_N165	Marie-Galante76	-	G. hirsutum Marie-Galante	United States	Landrace	Group-0	95	13474690	0.977104
RAD_N9	Marie-Galante85	-	G. hirsutum Marie-Galante	United States	Landrace	Group-0	85	2210637	0.964584
RAD_N212	latifolium1	-	G. hirsutum latifolium	United States	Landrace	Group-0	95	2557905	0.97367
RAD_N121	Marie-Galante12	-	G. hirsutum Marie-Galante	United States	Landrace	Group-0	95	2320443	0.981179
RAD_N7	Marie-Galante10	-	G. hirsutum Marie-Galante	United States	Landrace	Group-0	85	4930114	0.818601
RAD_N8	Marie-Galante19	-	G. hirsutum Marie-Galante	United States	Landrace	Group-0	85	5739413	0.915126
RAD_N192	Marie-Galante98	-	G. hirsutum Marie-Galante	United States	Landrace	Group-0	95	5486623	0.977629
RAD_N108	Marie-Galante2	-	G. hirsutum Marie-Galante	United States	Landrace	Group-0	95	11916677	0.976826
RAD_N126	Marie-Galante25	-	G. hirsutum Marie-Galante	United States	Landrace	Group-0	95	7126894	0.971889
RAD_N210	Marie-Galante118	-	G. hirsutum Marie-Galante	United States	Landrace	Group-0	95	5301975	0.97563
RAD_N180	Marie-Galante86B	-	G. hirsutum Marie-Galante	United States	Landrace	Group-0	95	5830193	0.980198
RAD_N17	morrilli11	-	G. hirsutum morrilli	United States	Landrace	Group-0	85	9446684	0.778892
RAD_N14	Tomentosum	-	G. tomentosum	United States	Wild	Group-0	85	12925450	0.981112
RAD_N16	Darwinii	-	G. darwinii	Ecuador	Wild	Group-0	85	5595548	0.90166
RAD_304	YinZi6022	-	G. barbadense	United States	Improved	Group-0	85	5847386	0.946516
RAD_303	E24-33892	-	G. barbadense	China	Improved	Group-0	85	1579426	0.954232
RAD_302	E24-33891	-	G. barbadense	China	Improved	Group-0	85	3071398	0.960411
RAD_305	7124	-	G. barbadense	China	Improved	Group-0	85	2719475	0.928231
RAD_N13	Mustelinum4-16	-	G. mustelinum	Brazil	Wild	Group-0	85	2876889	0.978766
aCA, Centre Asia, YR, Yellow River, YZR, Yangtze River, US, United States, OTH, other nations
