# Supplementary material for: Introgression Leads to Genomic Divergence and Responsible for Important Traits in Upland Cotton
Source: Front Plant Sci. 2020 Jul 6;11:929. doi: 10.3389/fpls.2020.00929 (PMC7381389; doi:10.3389/fpls.2020.00929)
Supplement: Supplementary file 2 [file DataSheet_2.xlsx]

## Sheet: 工作表1
Supplementary Table S2 Genetically divergent regions among groups (Fst > 0.364, top 1%)
Comparision	Region ID.	Chr.	Range (Mb)	Length (Mb)	Average Fst in the region of Group-1 vs. Group-3	Average Fst in the region of Group-2 vs. Group-3	Average Fst in the region of Group-1 vs. Group-2
Group-1 vs. Group-3	1	A08	21.8-61.1	39.3	0.706	0	0.525
	2	A08	67.1-68.4	1.3	0.577	0	0.438
	3	A08	68.8-71.7	2.9	0.568	0.005	0.399
Group-2 vs. Group-3	4	A06	63.9-65.9	2	0.03	0.524	0.281
	5	A06	68.8-72.0	2.8	0.058	0.509	0.239
	6	A06	72.7-72.8	0.1	0.038	0.374	0.127
	7	A06	73.0-78.9	5.9	0.056	0.579	0.284
	8	A06	79.7-80.6	0.9	0.034	0.385	0.14
	9	A06	81.0-81.1	0.1	0.029	0.364	0.121
	10	A06	85.3-86.2	0.9	0.026	0.387	0.137
	11	A06	87.7-88.4	0.7	0.028	0.387	0.14
	12	A06	90.4-94.9	4.5	0.022	0.423	0.224
Group-1 vs. Group-2	13	A08	21.8-60.8	39	0.708	0	0.527
	14	A08	67.3-68.3	1	0.617	0.015	0.464
	15	A08	68.8-71.2	2.4	0.584	0.005	0.411
