# Supplementary material for: Introgression Leads to Genomic Divergence and Responsible for Important Traits in Upland Cotton
Source: Front Plant Sci. 2020 Jul 6;11:929. doi: 10.3389/fpls.2020.00929 (PMC7381389; doi:10.3389/fpls.2020.00929)
Supplement: Supplementary file 3 [file DataSheet_3.xlsx]

## Sheet: 工作表1
Supplementary Table S3. QTLs overlapping with highly divergent regions on A06 and A08
Traita	QTL ID	QTL name	SSR Marker-1	SSR Marker-1 chromosome	SSR Marker-1 position	SSR Marker-2	SSR Marker-2 chromosome	SSR Marker-2 position	LOD	Phenotypic variation explanation (%)	Chromosome	Overlapped divergent regions IDb	Note (poplation type or parents' pedigree)	References
BW	BW (6)	-	NAU1262	A08	14897297	JESPR127	A08	31762474	12.48	28.86	A08	1, 13	7235 (G. anomalum introgression line)/TM-1 F2	1
BW	BW (7)	qBS-F2:3-BES-2a	TMD05	-	-	NAU3207	A08	67506017	25.65	14.2	A08	2, 14	7235 (G. anomalum introgression line)/TM-1 RIL	2
LP	LP (4)	qLP-F2:3-JES-1a	NAU1587	-	-	NAU3207	A08	67506017	11.25	10.2	A08	2, 14	7235 (G. anomalum introgression line)/TM-1 RIL	2
LP	LP (5)	qLP-F2:3-BES-1a	BNL3474	A08	69114804	TML21	-	-	27.82	13.6	A08	3, 15	7235 (G. anomalum introgression line)/TM-1 RIL	2
LP	LP (6)	qLP-F2:3-JES-1c	BNL3474	A08	69114804	NAU3207	A08	67506017	5.87	6.3	A08	2-3, 14-15	7235 (G. anomalum introgression line)/TM-1 RIL	2
FL	FL (3)	FL1	NAU2581	A06	73032284	-	-	-	17.4	32.9	A06	7	T586/YuMian-1	3
FL	FL (4)	qFL08.2	NAU1125	A08	54063127	-	-	-	2.2	5.6	A08	1, 13	7235 (G. anomalum introgression line)/YuMian-1	4
FS	FS (6)	FS1	NAU2581	A06	73032284	-	-	-	10.3	20.7	A06	7	T586/YuMian-1	3
FS	FS (7)	05Strength	MUSS501	-	-	NAU1218	A06	93195961	5.8	39.69	A06	12	T586/YuMian-1	5
FS	FS (8)	qFS-F2:3-BES-1a	TMD05	-	-	NAU3207	A08	67506017	28.82	13.6	A08	2, 14	7235 (G. anomalum introgression line)/TM-1 RIL	6
MIC	MIC (5)	qFM-C19-1	MGHES18	A06	93196203	BNL3567	A06	84902728	5.07	8.92	A06	12	0-153 (G. arboreum introgression)/CCRI41	7
aBW=boll weight, LP=lint percentage, FL=fiber length, FS=fiber strength, MIC=micronaire
bThe details of these regions are listed in Table S6
References
1.Shen, X., Zhang, T., Guo, W., Zhu, X. & Zhang, X. Mapping Fiber and Yield QTLs with Main, Epistatic, and QTL × Environment Interaction Effects in Recombinant Inbred Lines of Upland Cotton. Crop Science 46, 61–6 (2006).
2.Chen, H. et al. Using three selected overlapping RILs to fine-map the yield component QTL on Chro.D8 in Upland cotton. Euphytica 176, 321–329 (2010).
3.Zhang, Z.-S. et al. Construction of a comprehensive PCR-based marker linkage map and QTL mapping for fiber quality traits in upland cotton (Gossypium hirsutum L.). Mol Breeding 24, 49–61 (2009).
4.Tang, S. et al. Construction of genetic map and QTL analysis of fiber quality traits for Upland cotton (Gossypium hirsutum L.). Euphytica 201, 195–213 (2014).
5.Wan, Q. et al. T1 locus in cotton is the candidate gene affecting lint percentage, fiber quality and spiny bollworm (Earias spp.) resistance. Euphytica 158, 241–247 (2007).
6.Chen, H. et al. Using three overlapped RILs to dissect genetically clustered QTL for fiber strength on Chro.D8 in Upland cotton. Theor Appl Genet 119, 605–612 (2009).
7.Sun, F. D., Zhang, J. H., Wang, S. F., Gong, W. K. & Shi, Y. Z. QTL mapping for fiber quality traits across multiple generations and environments in upland cotton. Mol. Breeding (2012). doi:10.1007/s11032-011-9645-z
