# Supplementary material for: Introgression Leads to Genomic Divergence and Responsible for Important Traits in Upland Cotton
Source: Front Plant Sci. 2020 Jul 6;11:929. doi: 10.3389/fpls.2020.00929 (PMC7381389; doi:10.3389/fpls.2020.00929)
Supplement: Supplementary file 4 [file DataSheet_4.xlsx]

## Sheet: 工作表1
Table S4 Expression profiles of genes located in the highly divergent region of chromosome A06 (FPKM)
Gene ID	Chromosome ID	Gene start (bp)	Gene end (bp)	Homologous gene ID in Arabidopsis (TAIR10)	Gene symbol (TAIR10)	Annotation (TAIR10)	root	stem	leaf	torus	petal	stamen	pistil	calycle	Ovule										Fiber
															-3DPA	-1DPA	0DPA	1DPA	3DPA	5DPA	10DPA	20DPA	25DPA	35DPA	5DPA	10DPA	20DPA	25DPA
Gh_A06G1069	A06	63954217	63956469	ATCG00350	PSAA	Photosystem I, PsaA/PsaB protein	2.12527	0.477386	1.28938	4.0534	1.32525	0.326293	2.60669	4.48123	0.676064	0.482628	1.2048	0.752207	0.333201	0.942576	0.48795	0.821498	0.952473	0.602653	0.347514	0.336595	2.52889	3.99171
Gh_A06G1070	A06	64148895	64152024	AT4G23250	EMB1290, DUF26-21, RKC1, CRK17	kinases;protein kinases	0	0	0	0.215363	0	0	0	0	0	0	0.056402	0.0259815	0	0	0	0	0	0	0	0	0.053801	0
Gh_A06G1071	A06	64163350	64163778	AT4G23310	-	cysteine-rich RLK (RECEPTOR-like protein kinase) 23	0	0	0	0	0	0	0	0	0	0	0	0	0.08692	0	0	0	0	0	0.234486	0	0	0
Gh_A06G1072	A06	64176972	64182934	AT1G11300	-	protein serine/threonine kinases;protein kinases;ATP binding;sugar binding;kinases;carbohydrate binding	22.2283	14.5033	17.8754	23.4728	6.61101	6.94953	18.7162	16.0761	30.0719	27.5632	23.6116	27.3341	22.0541	15.875	18.0462	16.3377	13.8931	14.4843	16.5658	9.57612	11.9339	12.9858
Gh_A06G1073	A06	64258858	64267638	AT1G11300	-	protein serine/threonine kinases;protein kinases;ATP binding;sugar binding;kinases;carbohydrate binding	0.588832	6.0346	0.798247	1.86331	0.333759	0.211154	0.0481208	0.984304	0.155488	0.211655	0.0594976	0.520284	0.136432	0.203135	0.110943	0.202936	0.651193	0.842138	0.0428555	0.012473	0.0568283	0.352412
Gh_A06G1074	A06	64268514	64270591	AT4G23310	-	cysteine-rich RLK (RECEPTOR-like protein kinase) 23	0	1.10862	0	0.152867	0	0.549017	0	0	0	0	0	0	0.0196549	0	0	0	0	0	0	0	0	0
Gh_A06G1075	A06	64270774	64270977	-	-	-	0	1.77601	0	0	0	2.28617	0	0.594478	0	0	0	0	0	0	0	0	0	0	0	0	0	0
Gh_A06G1076	A06	64448778	64449754	AT4G05180	PSBQ, PSBQ-2, PSII-Q	photosystem II subunit Q-2	32.5682	2.23877	72.6154	191.464	0.668544	0.726127	9.20102	204.201	4.74543	5.25363	3.40645	8.36216	2.44893	4.11788	0.863578	2.06426	2.49395	2.32289	0.734501	0.295947	2.17436	1.56686
Gh_A06G1077	A06	64450439	64451248	AT1G09900	-	Pentatricopeptide repeat (PPR-like) superfamily protein	2.16287	2.21381	1.79683	1.67284	0.076487	0.190314	2.91205	0.315328	3.87573	2.0368	2.81905	0.916562	2.63485	1.84128	2.37489	3.37192	2.1208	0.907456	3.80155	0.9712	0.88185	1.40834
Gh_A06G1078	A06	64451272	64451562	AT1G55890	-	Tetratricopeptide repeat (TPR)-like superfamily protein	1.16872	0.687574	0	0.726461	0	0	1.43854	0	0	0.733207	1.06536	0.502319	1.38488	0	3.24096	0	2.19456	0.894921	1.19469	0	0.490739	0.793027
Gh_A06G1079	A06	64461406	64462086	AT1G61667	-	Protein of unknown function, DUF538	13.9512	4.33349	12.3088	5.69888	19.8873	14.5908	11.1893	5.84758	8.51822	7.59971	7.0472	4.46716	6.35224	5.61736	4.89107	17.7102	11.0801	8.32389	3.30614	3.41381	3.70509	5.02737
Gh_A06G1080	A06	64469672	64470780	AT5G46210	CUL4, ATCUL4	cullin4	0.456677	0.563673	0.420434	0.380472	0.45722	0.993754	0.394438	0.586878	0.674748	0.495583	0.33753	0.454658	0.486846	0.581155	0.360407	0.702377	0.583202	0.16797	0.461801	0.131331	0.544587	0.663803
Gh_A06G1081	A06	64565161	64566183	AT1G11440	-	-	10.7542	0	10.6193	7.35183	3.60761	2.69221	2.6073	6.68013	0.0906357	0.111997	0	0.0192929	0.0136508	0.248089	0.0592564	0.823234	0.714217	0.089874	0.0726444	0	6.29526	1.16509
Gh_A06G1082	A06	64659134	64662797	AT3G20640	-	basic helix-loop-helix (bHLH) DNA-binding superfamily protein	0.0535488	0	0.305983	0	0	0	0	0.0272194	0	0	0	0	0.0192283	0	0	0	0	0.0508153	0	0	0	0.0144946
Gh_A06G1083	A06	64732239	64735595	AT1G11300	-	protein serine/threonine kinases;protein kinases;ATP binding;sugar binding;kinases;carbohydrate binding	0.428998	0.459421	1.28341	8.42119	8.27698	0.681635	0.280946	14.3063	1.99042	1.48491	1.53403	2.34364	1.45118	1.71752	0.532804	0.0633331	0.148132	0.214614	3.298	2.1994	0.133067	0.18323
Gh_A06G1084	A06	66114188	66115729	AT4G18930	-	RNA ligase/cyclic nucleotide phosphodiesterase family protein	15.145	6.7539	12.8139	11.008	27.4017	23.472	11.4412	8.34515	19.2049	23.9111	16.6524	17.132	14.8863	21.9192	12.2557	16.0984	14.6757	7.64948	4.69777	1.53046	12.668	11.3981
Gh_A06G1085	A06	66222358	66230135	AT5G45650	-	subtilase family protein	4.25732	0.276746	8.30718	3.39417	0.100322	0.203349	5.08541	1.43536	7.31486	4.83922	7.07426	12.7038	8.14185	13.6149	14.4615	8.35273	4.1182	2.16034	3.56866	1.52545	3.64378	8.84023
Gh_A06G1086	A06	66567490	66568449	AT5G02320	MYB3R-5	myb domain protein 3r-5	0	0	0.325003	13.5514	0	0	0	0.0855643	0	0	0	0	0	0	0	0	0	0	0	0	0	0
Gh_A06G1087	A06	66717150	66718537	AT4G03270	CYCD6;1	Cyclin D6;1	0.66452	0.407616	0.837943	1.40245	0.725415	0.139764	3.4762	1.29028	0.67527	2.53755	4.36174	3.45678	1.30055	2.90084	0.257851	3.45252	1.12528	0.78876	0.693769	0	0.0434479	0.406067
Gh_A06G1088	A06	67227300	67228416	AT4G21440	ATMYB102, ATM4, MYB102	MYB-like 102	0.0433067	0.121492	0	0.853847	0	0	0	0.330913	0.041428	0	0	0.0219906	0.0311838	0	0	0	0	0.20563	0	0	0	0
Gh_A06G1089	A06	67619044	67619211	AT4G21445	-	-	2.2258	0	0	27.8089	17.7452	20.7637	9.53557	24.1345	2.26125	0	1.35414	6.6536	2.59424	0	0	0	0	0	2.5744	1.62333	4.63271	5.35447
Gh_A06G1090	A06	67715227	67718600	AT4G05020	NDB2	NAD(P)H dehydrogenase B2	40.0046	15.4223	2.74357	11.1251	213.426	483.131	53.8473	13.9247	1.56791	1.29008	5.32267	1.98483	2.68618	0.81367	4.07496	2.50109	1.15544	0.250284	0.278644	1.38349	10.9066	6.26407
Gh_A06G1091	A06	67774630	67777012	AT1G07180	ATNDI1, NDA1	alternative NAD(P)H dehydrogenase 1	5.19651	2.65373	2.00054	2.36572	326.382	386.4	37.6149	4.19871	0.432072	0.778236	1.19077	0.376976	1.17815	0.400009	0.521318	0.0169174	0.305484	0.236313	0.482845	0.374311	0.0473524	0.869501
Gh_A06G1092	A06	67777323	67777490	-	-	-	20.0322	0	4.771	4.63482	289.838	347.792	38.1423	10.2571	18.09	51.065	27.0828	9.31504	12.5388	16.598	0	3.53815	14.9363	4.31346	7.07959	1.62333	0	10.0396
Gh_A06G1093	A06	67846652	67848902	AT5G54390	AHL, ATAHL, HL	HAL2-like	9.26308	0.924329	15.6028	0.346539	0.0731604	0.18438	2.10063	4.26053	0.447439	0.727022	1.81402	1.00297	0.732647	1.19896	0.763884	0.350376	0.248227	0	0.117796	0.342004	0.518947	0.895639
Gh_A06G1094	A06	67852719	67853171	AT4G21620	-	glycine-rich protein	19.7748	2.03808	2.31015	0.801441	21.222	18.5003	19.4691	44.3154	25.5431	93.0294	97.7148	151.256	141.202	63.448	22.9178	4.48081	0.839243	0.627803	215.149	135.162	2.87783	3.15142
Gh_A06G1095	A06	67884259	67887629	AT1G61250	SC3	secretory carrier 3	3.35165	45.6558	5.90293	20.3749	29.1828	5.77829	2.45756	2.84489	0.98934	1.27923	1.04654	1.34392	2.24885	1.81453	3.14667	3.68754	2.17986	1.17874	7.34598	7.16956	5.75711	2.89925
Gh_A06G1096	A06	67907387	67910072	AT1G61250	SC3	secretory carrier 3	0.158982	0	0.0656129	0	0	0.306256	0.122979	0.0462912	0.173859	0.267862	0.374923	0.369293	0.245394	0.517685	0	0.40841	0	0.258841	0.151977	0.0941136	0.380182	0.172862
Gh_A06G1097	A06	68095128	68096797	AT1G61215	BRD4	bromodomain 4	2.36885	0.627165	2.45225	1.63776	0.722662	0.753117	3.7493	0.683171	4.78955	5.73113	4.52468	5.85804	4.02385	3.4914	2.50208	3.61644	0.942518	1.10363	2.22113	0.555581	2.15096	2.04075
Gh_A06G1098	A06	68182732	68183550	AT1G11125	-	-	10.6026	0.701066	2.09568	4.44231	0.405267	0	10.4346	1.93335	15.2865	16.2448	14.8938	8.83517	9.80063	12.7069	9.88412	14.0269	5.04106	5.26094	4.61047	3.68906	0.939711	2.71528
Gh_A06G1099	A06	68222564	68224604	AT1G11120	-	-	0.957522	0.393055	0.835189	0.809575	0.401359	0.480791	1.58107	0.705304	3.97225	3.3313	5.51712	4.00543	3.99875	3.76798	3.14655	1.03654	0.420363	0.782597	5.82027	1.71866	0	0.303619
Gh_A06G1100	A06	68377219	68384995	AT1G61140	EDA16	SNF2 domain-containing protein / helicase domain-containing protein / zinc finger protein-related	4.12135	13.3875	4.38892	6.74321	4.01815	1.59073	5.19015	2.22932	3.58881	5.50988	6.55687	2.7034	2.50778	1.55601	5.09939	3.45449	2.89399	1.62931	2.06826	1.85945	3.4464	4.6746
Gh_A06G1101	A06	68385738	68386688	AT1G11090	-	alpha/beta-Hydrolases superfamily protein	3.85612	4.2864	6.54898	5.92455	3.28636	2.7124	6.71651	6.51812	7.24324	5.41146	8.93973	7.97647	10.8237	10.6095	5.39248	1.37371	0.773936	0.131952	8.27725	3.8947	10.3648	3.73633
Gh_A06G1102	A06	68462304	68464447	AT1G52900	-	Toll-Interleukin-Resistance (TIR) domain family protein	0	0.0975041	0	0	0	0	0	0	0	0	0	0	0	0	0	0	0	0	0	0	0	0
Gh_A06G1103	A06	68579717	68585217	AT5G18280	ATAPY2, APY2	apyrase 2	1.04281	1.34064	0.870827	0.93526	0.0911188	0.324083	2.48023	0.985746	3.44811	2.21576	2.99151	2.13108	1.72401	1.42441	1.35734	1.8547	0.974669	1.00799	1.36379	0.660715	0.55114	0.713164
Gh_A06G1104	A06	68718653	68724429	AT1G11060	-	WAPL (Wings apart-like protein regulation of heterochromatin) protein	4.4813	5.98523	4.66609	4.60016	3.36618	3.1319	6.767	2.88317	7.21162	7.11562	6.33381	5.09266	5.62185	3.60869	6.07066	6.14856	3.80576	2.35156	3.84146	2.65671	3.11865	4.39779
Gh_A06G1105	A06	68731826	68732122	-	-	-	0.224451	0	0	0.694344	0	0	0.68676	0	1.75552	0	0	0	0.498103	0	0.774254	0	0	0	1.1439	0.316213	0	0.506832
Gh_A06G1106	A06	68803810	68804121	-	-	-	0	0	0	0	0	0	0	0	0	0	0	0	0	0	0	0	0	0	0	0	0	0
Gh_A06G1107	A06	68807263	68808573	AT1G61050	-	alpha 1,4-glycosyltransferase family protein	2.28786	0.804317	8.89036	0.965259	0	0	0.15401	1.4632	0.71445	2.88932	0.868109	6.83698	2.15009	4.63877	2.1279	0.731605	0.17279	0	1.06617	0.476078	1.56499	1.18457
Gh_A06G1108	A06	68818218	68819012	-	-	-	0	0	0	0	0	0	0	0	0	0	0	0	0	0	0	0	0	0	0	0	0	0
Gh_A06G1109	A06	69069900	69071318	ATMG00300	ORF145A	Gag-Pol-related retrotransposon family protein	2.51431	1.13706	2.08473	1.86446	2.73075	1.27022	0.756734	0.899757	0.382902	0.300201	0.308115	0.481306	0.253392	0.297942	0.404423	0.677155	0.516675	0.509554	0.305957	0.216791	0.56763	1.18818
Gh_A06G1110	A06	69136647	69137480	AT5G60200	TMO6	TARGET OF MONOPTEROS 6	16.6662	6.64966	11.867	0.689299	8.97615	15.2415	22.5158	4.67717	3.83091	4.75417	3.65463	1.7377	3.48207	5.57338	11.3352	2.81679	1.03006	0.973487	0.817462	1.48361	8.47637	2.94728
Gh_A06G1111	A06	69404241	69406040	-	-	-	3.17025	0.225969	0.345919	0.112738	0	0	0.161648	0	0	1.73176	0.0332753	0	0	0	0	0.030261	0	0	0	0.0557968	0	0
Gh_A06G1112	A06	69976687	69980541	AT4G04980	-	-	0.0493746	0.0589184	0.260028	0.0782583	0.0369938	5.55642	0.186819	0.0859066	0.282345	0.313712	0.169729	0.191652	0.116272	0.18033	0.344721	3.13757	1.01319	0.0401383	0.0666362	0.0194144	14.0399	4.43206
Gh_A06G1113	A06	70059790	70062677	AT1G11300	-	protein serine/threonine kinases;protein kinases;ATP binding;sugar binding;kinases;carbohydrate binding	11.2907	11.2493	5.59342	16.1953	10.0366	13.1907	7.94723	11.5789	3.15862	5.44264	2.94231	5.37436	5.24167	3.65869	4.30313	5.33727	4.07909	4.22779	4.58815	3.57603	8.26116	9.41631
Gh_A06G1114	A06	70389310	70390607	-	-	-	0	0	0	0	0	0	0	0	0	0	0	0	0	0	0	0	0	0	0	0	0	0.0387147
Gh_A06G1115	A06	70420999	70421322	AT2G47960	-	-	3.90085	7.20127	3.29451	6.07575	0.293041	0.342396	7.40805	2.66599	5.18981	4.27264	3.76707	4.04222	5.25504	1.35244	8.05618	7.39826	4.13656	0.90921	6.42654	4.54197	4.79191	5.01698
Gh_A06G1116	A06	70448567	70449666	AT4G27460	-	Cystathionine beta-synthase (CBS) family protein	0.142662	0.133555	0.0687784	0.134244	1.02784	32.4944	0.257886	0.387809	0	0	0.104713	0.290156	3.95768	1.24038	1.85184	0.213841	0.215021	0	8.62138	12.7462	0.298527	1.11221
Gh_A06G1117	A06	70450467	70453296	-	-	-	3.22446	2.98678	5.44247	4.39795	2.45399	3.83718	5.6876	4.85671	4.94004	4.78846	5.17249	6.05246	5.18257	5.9255	4.69475	4.52337	2.7235	2.40361	4.91472	5.32194	3.70227	3.57942
Gh_A06G1118	A06	70479575	70481245	AT4G04930	DES-1-LIKE	fatty acid desaturase family protein	0.0202386	0.226943	0.116591	0.113838	0.271659	38.3937	0.109205	0.0824475	0.0774146	0	0	0.0821423	0.0291331	0.525644	0.125571	0	0.121827	0	0.0579319	0	0	0.0439617
Gh_A06G1119	A06	70538105	70540458	AT4G21720	-	-	3.79707	2.58726	2.73336	3.0066	3.48412	16.1924	2.92731	3.16335	5.35665	6.47746	6.59705	2.57141	4.74533	3.28789	2.55028	4.01125	5.90686	1.14861	3.08273	3.27544	0.884342	1.66635
Gh_A06G1120	A06	70697453	70699231	AT4G13650	-	Pentatricopeptide repeat (PPR) superfamily protein	0.53347	0.45779	0.905273	0.713782	0.189387	0.205186	1.17361	0.187578	1.1547	0.509775	1.03364	0.475858	0.706584	0.526568	0.188725	1.21074	0.245948	0.272514	0.505195	0.268457	0.579242	0.410405
Gh_A06G1121	A06	70766376	70770229	AT2G33770	UBC24, ATUBC24, PHO2	phosphate 2	4.19832	14.4097	4.71163	1.42619	4.96315	2.16781	4.06783	4.34933	9.17308	7.05173	8.74897	5.49166	4.52806	5.8707	6.22417	2.28522	2.1965	1.77353	3.2233	2.5214	3.18833	3.16972
Gh_A06G1122	A06	70950545	70952713	AT4G30930	NFD1	Ribosomal protein L21	3.28927	1.8805	3.18286	6.0584	0.14528	0.723855	7.50019	1.82787	5.22549	3.91408	4.7753	2.67008	4.45544	1.48759	4.4311	5.4154	2.50219	1.32115	4.48734	1.44195	1.90287	1.28172
Gh_A06G1123	A06	71051236	71054478	AT1G28240	-	Protein of unknown function (DUF616)	3.28231	5.19822	5.39426	4.29407	3.4412	1.17362	3.66421	3.07127	4.36548	2.84512	3.39064	5.11629	3.29839	2.52471	8.50892	5.15102	3.50641	2.14144	2.50058	2.28173	7.64341	5.25069
Gh_A06G1124	A06	71059652	71060834	AT2G01050	-	zinc ion binding;nucleic acid binding	0	0	0	0	0	0	0	0	0	0	0	0	0	0	0	0	0	0	0	0	0	0
Gh_A06G1125	A06	71386647	71387183	ATMG00860	ORF158	DNA/RNA polymerases superfamily protein	0	0	0	0	0	0	0	0	0	0	0	0	0	0	0	0	0	0	0	0	0	0
Gh_A06G1126	A06	71861713	71863933	-	-	-	0	0	0	0	0	0	0	0	0	0	0	0	0	0	0	0	0	0	0	0	0	0
Gh_A06G1127	A06	72055105	72056724	-	-	-	0	0	0	0	0	0	0	0.00727831	0	0	0	0	0	0	0	0	0	0	0	0	0	0.0310118
Gh_A06G1128	A06	72306183	72308027	AT4G18910	NIP1;2, NLM2, ATNLM2	NOD26-like intrinsic protein 1;2	0	1.10666	2.0671	0.278218	0	0	0	0.100399	0.377068	0.1817	0.515126	0.150282	0.550025	0.160687	0.9212	0.258347	0	0	0.730551	5.64698	11.024	3.02717
Gh_A06G1129	A06	72915226	72917301	AT4G04960	-	Concanavalin A-like lectin protein kinase family protein	0.234313	6.09426	1.30681	0.747475	0.479278	0.288873	0.529854	0.10574	0.231684	0.266053	0.246952	0.498302	0.441833	0.361233	0.292142	0.220308	0.415817	0.181101	0.476097	0.10753	1.54244	1.25641
Gh_A06G1130	A06	73031968	73033475	AT1G28290	AGP31	arabinogalactan protein 31	58.8115	53.8445	108.208	5.42402	9.22134	4.32476	119.127	2.70106	187.331	237.426	143.562	214.784	112.708	359.626	196.44	76.7594	38.5801	15.7969	30.7668	8.37646	0.546486	23.043
Gh_A06G1131	A06	74571954	74572301	AT1G28270	RALFL4	ralf-like 4	0	0	0	0	1.26394	142.676	1.48293	0	0	0	0	0	0	0	0.560325	0	0	0	0	0	0	0
Gh_A06G1132	A06	74997767	75001487	AT1G28260	-	Telomerase activating protein Est1	10.7654	10.4984	10.6508	9.62922	7.41715	1.04558	5.75042	9.06037	5.89853	4.11204	3.39715	5.95082	3.57977	4.17154	5.03845	4.69895	2.45237	0.957816	2.905	1.95365	7.26655	5.01348
Gh_A06G1133	A06	75002400	75003588	AT1G28250	-	-	9.35435	5.41984	7.41093	3.07164	3.60105	1.21343	8.54533	9.15715	5.61975	8.63672	5.17644	6.28679	3.24751	1.79204	2.84824	6.46869	3.15698	4.54724	2.21386	0.476603	1.42729	3.6112
Gh_A06G1134	A06	75053030	75053875	AT1G28310	-	Dof-type zinc finger DNA-binding family protein	0.263798	0.404155	1.5959	1.08342	0	0	0	0.317822	0.229549	0	0	0.146345	0.112329	0	0.149458	0.754919	1.87971	2.23231	0	0	0.150549	0.313083
Gh_A06G1135	A06	75100339	75104900	AT1G28320	DEG15	protease-related	2.5554	4.97874	3.74248	6.3322	0.743572	0.564983	4.22548	2.2741	2.96035	3.25701	2.05289	4.02276	2.7887	3.02736	3.73436	2.1009	2.37266	2.13235	2.31663	1.84788	1.48799	2.93488
Gh_A06G1136	A06	75604030	75604590	-	-	-	0	0	0	0	0	0	0	0	0	0	0	0	0	0	0	0	0	0	0	0	0	0.0888996
Gh_A06G1137	A06	75693029	75693529	-	-	-	0.0949038	0	0	0	0.267842	0	0	0	0	0	0	0	0	0	0	0.286197	0.289059	0	0.184901	0	0	0.31307
Gh_A06G1138	A06	75720800	75725589	AT1G03770	-	RING 1B	5.18866	3.03575	5.97765	8.53505	0.936849	1.22615	4.32021	4.37755	7.46897	9.76948	6.89626	5.97029	5.96048	7.74312	5.22598	5.21918	3.66866	1.93346	4.84857	2.71463	4.26131	5.0889
Gh_A06G1139	A06	75729023	75729753	AT1G28330	DYL1	dormancy-associated protein-like 1	212.447	214.289	559.677	311.092	54.1248	77.5307	54.4475	331.337	223.805	754.432	153.07	1151.58	165.267	282.103	197.022	243.68	308.492	72.9207	92.2477	139.843	402.164	336.203
Gh_A06G1140	A06	75840400	75840745	AT2G01050	-	zinc ion binding;nucleic acid binding	0	0	0	0	0	0	0	0	0	0	0	0	0	0	0	0	0	0	0	0	0	0
Gh_A06G1141	A06	76239055	76239414	AT5G42905	-	Polynucleotidyl transferase, ribonuclease H-like superfamily protein	0	0	0	0	0	0	0	0	0	0	0	0	0	0	0	0	0	0	0	0	0	0
Gh_A06G1142	A06	76323567	76325081	AT3G01410	-	Polynucleotidyl transferase, ribonuclease H-like superfamily protein	0.024482	0	0	0	0.0647913	0	0	0	0	0	0	0	0	0	0	0	0	0	0.0696569	0.0337336	0.051201	0.158961
Gh_A06G1143	A06	76645538	76646053	-	-	-	0	0	0	0	0	0	0	0	0	0	0	0	0	0	0	0	0	0	0	0	0	0
Gh_A06G1144	A06	76657542	76658228	AT5G44210	ERF9, ATERF9, ATERF-9	erf domain protein 9	71.3191	33.1886	17.041	9.63244	12.2464	13.0839	71.574	109.103	179.432	34.6858	32.1714	21.8963	62.8401	25.5446	90.1977	4.6645	38.2308	9.86057	9.80153	5.63168	2.53586	30.2411
Gh_A06G1145	A06	77287795	77291045	AT4G33650	DRP3A	dynamin-related protein 3A	1.16567	0.839221	0.447169	0.866336	0.862109	0	0.847271	1.2034	2.82391	2.22447	1.96224	0.458369	0.63978	2.01764	0.962612	3.31587	0.448595	0.277982	0.578592	0.407236	0.305573	1.62016
Gh_A06G1146	A06	77400463	77401892	AT1G28680	-	HXXXD-type acyl-transferase family protein	5.38592	17.762	12.7865	16.5815	6.1979	39.1346	15.0822	7.03496	13.0505	10.5918	11.2746	19.8565	14.8186	17.9455	15.2879	10.9975	5.06531	2.45556	5.80954	3.60558	1.23532	4.40159
Gh_A06G1147	A06	77402147	77405454	AT1G28960	ATNUDT15, ATNUDX15, NUDX15	nudix hydrolase homolog 15	5.41711	3.222	6.14544	2.96399	0.528009	5.10797	5.89384	3.33373	6.49386	5.07831	5.93878	4.24496	5.57483	4.29947	5.70564	5.52383	2.20727	1.80791	6.25943	3.97878	5.41262	3.8766
Gh_A06G1148	A06	77691489	77692102	AT4G27310	-	B-box type zinc finger family protein	1.09557	0.886157	5.53452	0	0	0.267799	0.325367	3.404	0.601559	0.233422	0.303388	0.482137	0.113334	0.129988	0.124163	1.00087	2.96854	1.26529	0.265121	0.0542548	0	0.17145
Gh_A06G1149	A06	77855317	77855655	AT4G27280	-	Calcium-binding EF-hand family protein	1.75405	0	1.09516	7.94098	0	0	0	8.17772	0	0	0.0989557	0	0	0	0	0.534016	0	0	0	0	0	0.196223
Gh_A06G1150	A06	77887624	77890240	AT4G20140	GSO1	Leucine-rich repeat transmembrane protein kinase	0.284841	0.159208	0.244389	0.318416	0.226954	0.381162	0.609621	0.521352	0.435153	0.250468	0.218703	0.287936	0.204618	0.0918113	0.175483	0.0851886	0.0855068	0.108128	0.0270553	0.0392664	0.0595767	0.246819
Gh_A06G1151	A06	78098898	78104392	AT2G34090	-	maternal effect embryo arrest 18	1.53385	1.62161	5.64854	4.13033	1.83365	1.47874	1.55174	4.53807	4.30082	2.9761	2.98544	2.08078	2.76915	1.95879	1.27635	1.90087	0.414743	0.655681	2.7292	2.62855	1.64741	1.09241
Gh_A06G1152	A06	78104792	78108923	AT2G31130	-	-	0.270881	0.12821	0	0.260773	0	0	0	0.277686	0.521377	0.540961	0.601536	0.465363	0.229291	0.604397	0	0	0.274741	0.0859246	0.219513	0.31345	0	0.198368
Gh_A06G1153	A06	78110476	78112824	AT2G27430	-	ARM repeat superfamily protein	0.0179573	2.81575	0.0515841	0.100763	0	0.0602761	0	0.109666	0.137297	0.0263855	0.0197256	0.0363895	0.167897	0	0.111116	0.0537554	0	0.034095	0.290775	0.247764	0	0.019483
Gh_A06G1154	A06	79000812	79001315	AT2G34140	-	Dof-type zinc finger DNA-binding family protein	3.90528	1.73875	6.29992	0.953136	1.99038	1.62194	1.31918	1.88204	0.271819	1.12908	0.209128	1.5053	0.170793	2.20981	1.05521	3.12129	2.29256	0	0.274928	0.261456	0.788541	1.55186
Gh_A06G1155	A06	79141507	79142091	AT1G29195	-	-	11.0236	2.7833	7.1073	4.17507	2.58738	2.14035	1.44998	2.09136	1.30078	2.68462	1.52762	4.1296	1.94195	4.40895	1.78178	1.24907	0.852515	0.0971855	1.51989	10.8377	5.16236	1.9443
Gh_A06G1156	A06	79173617	79175722	AT2G42620	MAX2, ORE9, PPS	RNI-like superfamily protein	0	0.190491	0	0.0949571	0	0	0	0	0	0	0	0.0172149	0.0122547	0	0	0	0	0	0	0	0.0357363	0.0553919
Gh_A06G1157	A06	79231191	79233010	AT1G09850	XBCP3	xylem bark cysteine peptidase 3	33.3801	29.0879	60.314	92.208	196.312	35.1832	98.5185	48.4151	52.7274	36.0537	173.885	189.401	718.204	243.895	288.769	11.5085	6.37668	1.14032	1755.12	1533.14	13.3728	17.1188
Gh_A06G1158	A06	79252823	79258871	AT2G38300	-	myb-like HTH transcriptional regulator family protein	0	1.22134	0.157602	0.153735	0	0.183671	0.517451	0.332193	0.103967	0.481492	1.40587	0.110601	0.11743	0	0	0.244222	1.96579	0.309343	0.026024	0.112549	3.40709	0.886811
Gh_A06G1159	A06	79405748	79407070	AT5G45820	CIPK20, SnRK3.6, PKS18	CBL-interacting protein kinase 20	0.55544	0.0796039	0.814629	0.716437	1.77781	0.809969	1.40975	1.69439	0.979094	0.521808	0.546757	0.604666	0.654777	0.183623	0	0	0	0.216257	0.473468	1.13873	0	0
Gh_A06G1160	A06	79738843	79740282	AT4G18700	CIPK12, SnRK3.9, ATWL4, WL4	CBL-interacting protein kinase 12	1.81326	2.92994	0.702715	1.08442	16.7482	9.60786	3.4933	0.631949	4.79668	0.398252	0.908752	0.0915742	0.87422	0.250096	0.756883	0.0387232	0.233151	0	0.0860316	0.196342	0.0541762	0.140205
Gh_A06G1161	A06	80041115	80043423	AT5G45800	MEE62	Leucine-rich repeat protein kinase family protein	3.74368	8.19404	21.7035	5.54513	0.185812	0.0881835	1.26594	2.34896	1.76797	1.45671	1.26601	0.658249	0.443219	0.424144	0.162154	0.461493	0.26443	0.586275	0.083525	0.0243126	0.129238	0.248045
Gh_A06G1162	A06	80365177	80366521	AT4G18730	-	ribosomal protein L16B	36.1318	40.1864	42.0913	19.1712	9.23319	7.66556	77.0911	18.4946	47.0958	34.7139	81.5785	37.4915	99.494	40.9395	54.8478	70.2593	51.3268	20.6816	162.366	59.7008	23.6039	29.04
Gh_A06G1163	A06	80366797	80368343	AT4G18740	-	Rho termination factor	1.11249	0	0.461218	5.54927	1.15067	0.537609	1.44199	7.40367	0.304441	0.626456	1.22615	0.43172	1.22258	0	0.331145	0.794608	0.31976	0.100659	1.72675	0.366196	0	0.403897
Gh_A06G1164	A06	80626648	80627967	AT4G31860	-	Protein phosphatase 2C family protein	0.34732	0	0	0	0	0	0	0.731808	0	0	0	0	0	0	0	1.07406	0	0	0	0	0	0.399458
Gh_A06G1165	A06	80697959	80698663	AT2G42760	-	-	4.92946	16.9384	6.30759	8.20041	1.97141	1.93817	4.35843	7.54997	0.288154	1.15809	0.862558	1.56508	1.90979	1.28378	0.849108	2.12088	1.99881	0.0571305	2.54267	2.16266	6.48035	5.34493
Gh_A06G1166	A06	81039240	81039903	AT1G29270	-	-	0	7.89672	0.435535	0.282328	0	0.672453	0.273697	0	0.18762	0.658055	0	1.35827	0.459814	3.76481	1.25055	6.09604	4.00669	1.3906	0	0	0	1.01793
Gh_A06G1167	A06	81126974	81135003	AT1G29280	WRKY65, ATWRKY65	WRKY DNA-binding protein 65	0.425494	16.5287	0.814626	0.696205	0.568566	0.594972	0.0476625	0.451101	0.982687	1.09392	0.817863	1.04172	0.752248	0.975531	0.877388	1.7778	0.639618	0.370268	0.64159	0.3669	0.890104	0.942429
Gh_A06G1168	A06	81161479	81165003	AT5G45750	AtRABA1c, RABA1c	RAB GTPase homolog A1C	23.3554	15.3159	22.0308	25.7862	71.9307	10.0735	30.8142	17.1762	34.3354	16.2651	36.602	19.9178	51.0157	19.7377	22.5856	13.788	11.847	3.3771	34.7639	25.0957	10.2608	9.12688
Gh_A06G1169	A06	81438305	81438682	-	-	-	0.145709	0.419611	0	1.2995	0	0	0.635454	1.2034	0	0.667341	0.0817601	0.15279	0.159945	0	0.962612	0	0.224297	0	0.433944	0.916281	0	0
Gh_A06G1170	A06	81443626	81448976	AT4G18810	-	NAD(P)-binding Rossmann-fold superfamily protein	12.7789	5.73196	28.6012	53.8061	0.990694	0.591241	7.32853	24.645	1.89065	1.18932	1.23392	1.66217	2.39507	1.70705	1.82344	4.33251	4.00172	3.32529	3.75446	2.91666	3.33767	4.47803
Gh_A06G1171	A06	81978099	81978395	AT1G29290	-	-	0.224451	0.65877	0	0	0	0	0	0	0	0	0	0.240596	3.81879	2.43976	0	0	0.701317	0	0.22878	4.74319	0	1.26708
Gh_A06G1172	A06	82704445	82706607	AT1G29340	PUB17, ATPUB17	plant U-box 17	21.3234	16.9115	4.9757	8.25611	91.7864	17.4348	14.0997	14.4579	6.20641	2.15717	2.34435	3.11927	3.96505	2.12603	10.5919	4.31466	7.21002	2.03203	1.49971	1.6346	8.43812	8.83524
Gh_A06G1173	A06	83229434	83230548	AT2G34080	-	Cysteine proteinases superfamily protein	0	0.136501	1.68769	1.50968	0	0	0	0.0495389	0	0	0	0.049429	0	0	0	0	0	0	0	0	0	0
Gh_A06G1174	A06	83675578	83676813	ATCG00190	RPOB	RNA polymerase subunit beta	0.430679	0.336922	0.367078	2.53922	0.163739	0.120189	1.74478	0.769222	0.523967	0.51512	0.551377	0.71315	0.368446	1.34044	0.569329	2.47713	1.60148	0.958654	0.24127	0.282794	6.24696	6.22303
Gh_A06G1175	A06	83677025	83679835	ATCG00180	RPOC1	DNA-directed RNA polymerase family protein	0.487324	0.52279	0.310312	0.773547	0.31565	0.327661	1.91538	0.440244	0.633297	0.431063	0.888569	0.79471	0.518202	1.73378	0.49901	2.08933	1.60707	1.77911	0.448045	0.228608	6.38741	6.76833
Gh_A06G1176	A06	84104753	84105556	AT4G18450	-	Integrase-type DNA-binding superfamily protein	0	0.717321	0.0739691	0	0	0	0	0	0	0	0	0	0	0	0	0	0	0	0	0	0	0
Gh_A06G1177	A06	84130052	84130364	-	-	-	0	0	0	0	0	0	0	0	0	0	0	0	0	0	0	0	0	0	0	0	0	0
Gh_A06G1178	A06	84132354	84132675	AT5G26680	-	5\'-3\' exonuclease family protein	0.0533311	0	0	0.189092	0	0	0	0.0568316	0.31989	0.266596	0.125801	0	0.162119	0	0	0.0833568	0	0	0.116374	0.0766621	0	0
Gh_A06G1179	A06	84253247	84253492	AT1G29640	-	Protein of unknown function, DUF584	0	0	0	0	0	0	0	0	0	0	0	0	0	0	0	0	0	0	0	0	0	0
Gh_A06G1180	A06	84359303	84362956	AT4G18060	-	SH3 domain-containing protein	10.729	7.30617	8.55357	6.18795	11.5512	3.08447	8.50277	7.19995	7.65608	7.93856	9.44602	7.54079	13.5716	8.56943	8.70072	8.49764	5.63537	3.03479	17.0493	10.6978	8.22467	5.86122
Gh_A06G1181	A06	84492732	84494261	AT1G29530	-	-	11.7952	11.7626	16.6392	13.7324	4.63149	2.93505	14.045	21.3002	10.7646	9.019	10.8701	15.8717	8.84973	8.50014	8.89587	14.1211	13.3784	11.8314	3.46884	1.14683	6.12615	10.1517
Gh_A06G1182	A06	84499356	84500079	AT5G46530	-	AWPM-19-like family protein	0	0.295595	0	0	0.885505	0	0	0	0	0.156102	0	0.32213	0.0754217	0	0.668522	0	0	0	0.202776	0	0	0
Gh_A06G1183	A06	84511380	84517481	AT5G46410	SSP4	SCP1-like small phosphatase 4	5.5333	9.99313	6.9927	8.93297	4.59138	1.82328	5.66428	2.99669	6.46161	10.6722	5.7717	6.62733	4.81717	5.14983	6.59963	7.68965	5.78651	3.56926	3.27964	2.77544	5.15164	8.12797
Gh_A06G1184	A06	84521343	84523706	AT1G29810	-	Transcriptional coactivator/pterin dehydratase	33.6537	12.2257	28.1788	21.0079	6.89708	8.07622	13.1998	33.2658	21.512	23.6198	24.8899	20.491	22.0605	27.3816	17.9017	19.3093	14.4394	13.3822	29.6161	21.0643	13.6434	12.7023
Gh_A06G1185	A06	84527163	84528275	AT1G29790	-	S-adenosyl-L-methionine-dependent methyltransferases superfamily protein	6.79843	15.0977	6.52154	8.02336	3.47376	1.68726	6.24433	4.44765	10.4074	7.43778	8.83738	11.277	21.5745	12.2317	23.6993	5.70991	5.16109	3.65487	53.5304	135.321	10.5936	9.7442
Gh_A06G1186	A06	84529235	84531384	AT1G05620	URH2	uridine-ribohydrolase 2	14.4143	7.56059	12.4376	9.44583	14.7117	13.6613	8.8739	9.28388	15.2096	22.5923	16.3609	27.249	16.5735	18.62	10.8031	11.4862	8.52233	5.31737	10.7838	12.9858	9.28777	8.50018
Gh_A06G1187	A06	84560303	84563102	AT4G18160	KCO6, ATTPK3, ATKCO6, TPK3	Ca2+ activated outward rectifying K+ channel 6	4.27594	8.77365	5.24075	5.43878	2.5277	3.89683	5.92836	3.84236	6.7005	4.74664	5.54705	5.84444	4.1125	3.34243	4.20069	5.20446	4.0938	2.77721	3.44067	1.89955	2.4067	3.63124
Gh_A06G1188	A06	84581692	84583124	AT5G07100	-	WRKY DNA-binding protein 26	1.10289	0	0.283827	0.623167	0	0	0.399145	0.224898	0	0	0	0	0	0	0	0	0	0.0931215	0	0	0	0
Gh_A06G1189	A06	84696785	84697980	AT4G18210	ATPUP10, PUP10	purine permease 10	2.67982	3.29077	11.8604	19.1468	0.230844	1.85594	2.46193	2.2169	5.74922	4.74829	2.75306	3.15187	3.5431	6.59988	10.1018	34.5409	8.52297	0.95191	0.592548	0.596269	10.8139	7.20093
Gh_A06G1190	A06	84721221	84721938	-	-	-	0.312655	0.39249	0.407306	0.793772	0.0957573	0.473618	1.14822	0.639269	0.666871	0.774755	0.61462	0.569169	0.60289	0.114789	1.31588	1.20094	0.420889	0.330282	0.938395	0.529326	0.945518	0.873526
Gh_A06G1191	A06	84722296	84726090	AT3G51740	IMK2	inflorescence meristem receptor-like kinase 2	0.864737	1.09833	1.15952	0.747081	0.248153	1.24378	1.75577	0.324508	1.30463	1.57945	1.01609	1.03489	1.07761	0.844558	1.76684	2.10299	1.73361	1.15652	0.518643	0.378164	1.63021	2.42081
Gh_A06G1192	A06	84813295	84814047	AT1G29960	-	Peptidase S24/S26A/S26B/S26C family protein	0.0941031	0	0.279996	0	0	0	0.263836	0.19303	1.08727	0.987949	0.261411	0.194232	0.0683172	0.315687	0	0.283754	0.57314	0.17913	0.137464	0	0.197135	0.41383
Gh_A06G1193	A06	84827412	84827750	ATCG00430	PSBG	photosystem II reaction center protein G	0.55545	0.169599	0.54758	0.176466	0.1777	0	1.21387	0.938923	0.341135	0.247839	0.445301	0.38652	0.16114	0.205993	0	0.511766	0.362131	0	0.0586504	0	2.14682	1.97858
Gh_A06G1194	A06	84837562	84838116	AT2G34440	AGL29	AGAMOUS-like 29	5.02014	2.56551	4.25452	3.07671	1.60689	13.8257	3.20296	2.35974	4.11425	14.3812	4.83537	17.8539	7.09637	13.7043	4.71228	3.96464	1.99978	2.34863	3.67012	2.9684	6.72186	4.55694
Gh_A06G1195	A06	84840804	84844428	AT5G46290	KASI, KAS1	3-ketoacyl-acyl carrier protein synthase I	0.288289	2.52541	1.01051	0.694981	0.173664	0.0437932	2.83508	0.0399625	13.7592	10.8228	10.0856	6.48614	10.0687	8.35166	7.94132	37.495	29.7242	9.32611	5.06148	2.45611	1.61699	17.6335
Gh_A06G1196	A06	84847400	84847591	-	-	-	0.67569	0	2.59433	0	0	0	0	0	0	0	0	0	1.55203	0	0	0	0	0	0	0	0	0
Gh_A06G1197	A06	84920709	84922565	AT4G18260	-	Cytochrome b561/ferric reductase transmembrane protein family	2.39145	1.1694	7.53915	0.294212	0.141025	0	0.494936	0.450727	0.0995755	0.11523	0.229153	0.264711	0.149949	0.934782	0.568362	0.389847	0	0	0.149463	0.0718652	0	0
Gh_A06G1198	A06	85490210	85490650	AT5G46230	-	Protein of unknown function, DUF538	0.114365	0	0	0.33451	0	0	0	0	0.220793	0.172744	0	0.237558	0.583051	0	0	0.518568	0	0	0.336693	0	0	0
Gh_A06G1199	A06	85606015	85606458	AT5G46230	-	Protein of unknown function, DUF538	0.113204	0	0	0	0.64996	64.5605	0	0	0	0	0	0.117531	0	0	0.366863	0	0	0	0	0	0	0
Gh_A06G1200	A06	85617675	85620403	AT2G34530	-	-	3.31288	0.583265	1.80939	0.252056	5.57273	0.200683	0.889575	0.905961	0.113413	0.0876367	0.228488	0.452856	0.256242	0.679868	0.742325	0	0	0	0.113695	0.0818463	0	0.0322621
Gh_A06G1201	A06	85620823	85622959	AT2G34540	-	-	0.698947	0.0895976	1.02068	0.180907	1.48063	0	0.784206	0.22718	0	0	0.0701787	0.0974148	0.0459029	0	0.499632	0	0	0	0.122321	0	0	0
Gh_A06G1202	A06	85654779	85655949	AT1G30040	ATGA2OX2, GA2OX2	gibberellin 2-oxidase	0	0	0.172958	0.112586	0	0	0	0.0203887	0	0.0294597	0	0	0.115269	0	0	0	0	0	0.0190995	0	0	0
Gh_A06G1203	A06	85683720	85689353	AT2G34560	-	P-loop containing nucleoside triphosphate hydrolases superfamily protein	6.02806	4.44901	4.95914	5.36889	0.996554	1.0448	6.06162	3.50614	5.69063	5.90277	4.80971	8.14216	8.05349	5.18637	6.01498	3.61622	3.23244	2.51655	8.79378	11.6139	2.74037	3.5413
Gh_A06G1204	A06	85890390	85897489	AT5G46210	CUL4, ATCUL4	cullin4	7.00708	12.7176	11.5908	11.1146	10.1658	2.90586	13.0069	5.67052	13.7877	9.44406	10.6687	13.1813	12.7804	8.10276	14.1095	14.3744	8.98142	4.40751	10.303	6.18527	9.59467	12.1746
Gh_A06G1205	A06	86361057	86364289	AT5G25620	YUC6	Flavin-binding monooxygenase family protein	0.159101	1.33406	0.786149	0.808619	1.76776	4.0653	2.94168	0.573621	0	0	0	0	0.0103909	0	0.0891305	0.108149	0.086846	0.0549068	0	0	0.121009	0.0313357
Gh_A06G1206	A06	86888339	86888654	AT2G28290	SYD, CHR3	P-loop containing nucleoside triphosphate hydrolases superfamily protein	2.30259	3.33547	4.50881	3.77924	13.7107	4.62613	4.35571	0.76898	2.43526	0.133031	0.950138	1.4382	1.1259	0	6.05628	2.10897	2.28601	0	0.761183	0.776266	4.20526	2.67448
Gh_A06G1207	A06	86891385	86894370	AT5G25590	-	Protein of unknown function (DUF630 and DUF632)	1.22366	0.613625	2.33951	1.40451	0.128605	0	15.4074	0.364406	31.0616	27.2147	22.5932	21.0142	17.4351	29.2106	19.5858	15.9806	12.0655	16.4194	11.5003	9.11853	0.511723	7.34017
Gh_A06G1208	A06	87540690	87542856	AT2G34590	-	Transketolase family protein	6.60145	7.41858	8.21627	9.75386	7.92284	3.97737	17.9793	7.68744	10.8718	6.94529	11.0864	6.86536	10.2861	5.8747	11.038	16.6113	6.34654	3.63053	6.53984	5.33837	6.80733	7.77259
Gh_A06G1209	A06	87726851	87727867	AT1G30190	-	-	0	0	0.213351	0.831377	0	0	0	0	0	0	0	0	0	0	0	0	0	0	0	0	0	0.15896
Gh_A06G1210	A06	87757482	87759465	-	-	-	1.20789	0.90295	0	0	1.02295	1.13763	0.966423	0.633883	1.1897	1.44612	1.39028	2.30819	0.225371	0	1.08265	0	0.955108	1.15863	1.25867	0.856623	0.634108	0
Gh_A06G1211	A06	87773789	87780267	AT5G46180	DELTA-OAT	ornithine-delta-aminotransferase	25.3019	12.9437	14.9402	13.4061	19.9187	40.127	11.3368	22.8033	8.37662	8.51601	10.0624	22.3966	14.2253	11.5734	9.34365	11.8382	9.46472	3.5232	10.4343	10.985	21.8296	17.4964
Gh_A06G1212	A06	87813553	87814731	AT5G46170	-	F-box family protein	2.51599	3.13331	3.58303	3.72763	7.52802	0.924809	4.1805	1.00737	2.54308	2.42984	2.28076	3.07223	2.87032	1.10135	4.8615	4.73561	2.68234	2.03378	3.22719	3.33568	2.30888	2.81561
Gh_A06G1213	A06	87959284	87959742	-	-	-	0	0	0	0	0	2.61603	0	0	0	0	0	0	0	0	0	0	0	0	0	0	0	0
Gh_A06G1214	A06	88024277	88028083	AT1G72280	AERO1, ERO1	endoplasmic reticulum oxidoreductins 1	6.31698	1.97723	3.31947	2.79665	2.86855	2.99104	7.60074	2.17232	10.1736	39.0817	8.62514	6.3551	12.1422	17.8885	6.49314	21.2843	60.8746	10.4175	8.84838	4.03108	3.49151	60.3838
Gh_A06G1215	A06	88030170	88030391	-	-	-	21.4342	47.3438	4.6403	3.73451	63.9443	15.5651	11.9742	103.872	65.697	17.2274	53.7056	3.4293	31.2167	6.1596	17.4499	2.04094	23.9129	0	8.92182	4.06869	5.04784	16.2598
Gh_A06G1216	A06	88033626	88033844	-	-	-	13.1647	56.3856	0	34.3373	3.44195	3.60895	3.12962	24.567	29.8287	26.1465	20.7347	4.58759	9.26696	5.51768	6.9429	0	7.31122	2.62219	0.488787	1.30032	3.80919	5.28141
Gh_A06G1217	A06	88058188	88058508	-	-	-	0	0	0	3.53755	0	0	0	0	0	0	0	0	0	0	0	0	0	0	0	0	0	0.217305
Gh_A06G1218	A06	88086475	88086871	AT1G30260	-	-	0.474208	0	0.977199	23.1717	0	0	0	4.57606	0	0	0	0.831791	0.46354	0	0	5.52348	0	0	0	0	0.663128	0
Gh_A06G1219	A06	88102737	88108568	AT1G30270	CIPK23, SnRK3.23, ATCIPK23, LKS1	CBL-interacting protein kinase 23	12.0776	4.95417	8.79065	8.59146	3.21469	1.69985	9.44009	5.0249	14.2175	17.7618	12.3547	23.7933	13.777	21.2207	12.6779	15.4423	8.844	6.80711	16.2143	12.9599	13.4209	13.357
Gh_A06G1220	A06	88110156	88115340	AT1G17210	ATILP1, ILP1	IAP-like protein 1	5.46151	8.56286	6.80825	7.36203	5.7265	3.3036	9.70811	4.69551	12.963	10.9125	10.7003	24.4146	8.70287	13.2739	8.91703	8.75914	8.22428	5.54268	7.76352	3.72335	4.94724	9.43458
Gh_A06G1221	A06	88150813	88154616	AT1G30300	-	Metallo-hydrolase/oxidoreductase superfamily protein	3.56766	2.45767	3.34774	2.46581	3.06564	1.78311	2.31056	2.65772	3.19733	3.36067	3.40715	3.43415	2.87606	1.78734	2.97303	4.94622	3.19086	1.78092	2.43175	2.72999	2.64447	3.43217
Gh_A06G1222	A06	88213948	88214622	AT1G31330	PSAF	photosystem I subunit F	70.2441	1.43356	129.348	554.933	4.96445	1.18789	26.4888	320.064	3.8393	2.40398	1.50884	1.85088	1.81316	4.07931	1.09919	12.3586	6.05454	1.2079	0.458704	0.0879542	3.39182	4.99484
Gh_A06G1223	A06	88240242	88242549	AT1G31320	LBD4	LOB domain-containing protein 4	0	0.52148	1.90888	0	0	0	0.770677	0	0.618402	0	0.356776	0.42592	0.133211	0.307454	1.61498	1.10667	0.279353	0.349379	0.133951	0	0	0
Gh_A06G1224	A06	88379810	88381914	AT4G00695	-	-	8.41427	6.00327	7.49578	9.18439	2.12387	5.5787	7.09998	4.6021	12.2625	10.314	9.35883	9.64725	7.83951	8.95244	2.61028	5.99953	3.09856	2.60663	4.85146	2.61242	3.77036	2.47794
Gh_A06G1225	A06	88384855	88385265	AT1G09200	-	Histone superfamily protein	9.17443	10.5934	23.5974	0	1.48263	0.44598	49.7503	1.57498	166.444	119.674	166.661	53.8149	99.0821	82.6727	32.4821	46.6811	12.1154	1.21453	12.0628	1.06619	0	3.66937
Gh_A06G1226	A06	88396104	88397198	AT3G12910	-	NAC (No Apical Meristem) domain transcriptional regulator superfamily protein	0.130426	13.5388	0.501808	3.36778	0.117028	0	0.117543	0.0442947	0	0.032025	0	0.044155	0.0313062	0.141401	0	0.0651335	0	0.12386	0.0207646	0	0.0909653	0.0945002
Gh_A06G1227	A06	88513979	88532136	AT5G45160	-	Root hair defective 3 GTP-binding protein (RHD3)	0.746164	0.342077	0.378222	0.341346	0.215635	0.0681423	0.870139	0.218037	0.701971	0.403326	0.380591	0.412262	0.190663	0.19673	0.313374	0.732937	0.612605	0.930906	0.174229	0.112619	0.0854989	0.232075
Gh_A06G1228	A06	88683932	88685733	AT1G31310	-	hydroxyproline-rich glycoprotein family protein	0	0.102563	0	0	0	0	0	0	0.0700075	0	0.0402341	0.0742295	0	0.11862	0	0.0548195	0.385461	0.973502	0	0	0.0383067	0.0794804
Gh_A06G1229	A06	88734239	88746274	AT4G19640	ARA7, ARA-7, ATRABF2B, ATRAB5B, RABF2B, ATRAB-F2B, RAB-F2B	Ras-related small GTP-binding family protein	11.2921	16.3983	12.6895	5.02603	33.9654	19.9112	6.88371	11.1498	2.36376	7.01065	3.03461	10.4132	5.18996	8.48993	6.77703	7.56175	7.14021	4.4149	6.38229	12.037	17.3081	13.3093
Gh_A06G1230	A06	88747886	88749331	AT5G45120	-	Eukaryotic aspartyl protease family protein	0	0	0	0	0	0	0	0	0	0	0	0	0	0	0	0.0385436	0	0	0	0	0	0.0139553
Gh_A06G1231	A06	88835739	88839976	AT1G31280	AGO2	Argonaute family protein	12.0015	14.8715	6.60539	5.67205	8.35687	2.10199	9.13832	4.01062	7.47802	6.21601	13.2198	5.38563	7.48225	3.36698	12.9774	6.3923	6.58517	2.18536	6.23399	2.83302	6.73804	7.89027
Gh_A06G1232	A06	88907014	88909403	AT3G09360	-	Cyclin/Brf1-like TBP-binding protein	2.95296	0.439929	1.14461	0.22293	1.29503	1.06347	4.52161	1.19296	6.27191	3.12863	7.488	2.23391	6.80834	5.41962	2.46515	3.03994	1.179	0.739085	12.8601	21.8725	2.60366	1.27675
Gh_A06G1233	A06	88956580	88956864	AT1G56150	-	SAUR-like auxin-responsive protein family	0	1.4379	0.789918	0.761598	0	0	0	0	0	0.38348	0	0	0	0	0	0	0	0	0	0	0	0
Gh_A06G1234	A06	89043485	89043769	AT1G79660	-	-	28.893	11.5032	8.6891	9.51997	29.1189	30.0665	12.0777	10.053	10.2708	17.2566	14.609	7.87969	19.074	15.1806	17.8412	11.7739	5.35045	3.50186	17.2499	16.8624	8.70285	4.00517
Gh_A06G1235	A06	89050404	89053417	AT1G16180	-	Serinc-domain containing serine and sphingolipid biosynthesis protein	62.2384	89.2112	62.9162	55.8225	119.67	96.1117	48.7439	63.071	33.8264	37.4962	39.0716	50.5775	48.8724	48.1341	61.6945	44.8004	20.1529	14.9832	59.6579	73.0933	54.6607	37.4026
Gh_A06G1236	A06	89070918	89074391	AT1G79650	RAD23, RAD23B	Rad23 UV excision repair protein family	5.17196	7.45437	6.90383	5.29856	3.85354	3.45811	9.27781	6.13741	9.063	14.0298	10.6797	12.2331	11.7248	10.2822	10.357	7.63681	5.3196	5.93718	7.24611	6.6843	5.60724	6.2244
Gh_A06G1237	A06	89221925	89222686	AT3G12660	FLA14	FASCICLIN-like arabinogalactan protein 14 precursor	0.0545301	0	0	0	0.148263	20.8588	0	0	0	0	0	0	0	0	0	0	0	0	0	0	0	0
Gh_A06G1238	A06	89249657	89249836	AT5G57330	-	Galactose mutarotase-like superfamily protein	0	0	0	0	0	0	0	0	0.856561	1.46467	1.01991	0	0.326745	0	0	0	0	0	0	0.61516	0	0.50521
Gh_A06G1239	A06	89254677	89254853	AT1G53708	RTFL9	ROTUNDIFOLIA like 9	0	0	0	0	0	0	0	0	0	0	0	0	0	0	0	0	0	0	0	0	5.65099	1.6181
Gh_A06G1240	A06	89337535	89343644	AT1G53730	SRF6	STRUBBELIG-receptor family 6	1.70864	1.79378	4.17241	1.21497	0.390449	4.91635	5.29951	0.96373	6.83061	4.99939	5.6183	4.27282	5.0423	4.06813	4.84769	6.27337	5.31359	3.55456	4.06645	2.55667	1.96759	4.38691
Gh_A06G1241	A06	89410206	89414730	AT1G53760	-	-	1.54297	1.05031	2.43333	5.01358	1.00987	0.473153	4.05467	2.57354	5.68298	3.34471	6.7941	3.30378	4.37926	2.74273	2.03831	2.698	0.915972	2.13163	1.83347	1.0335	0.782706	1.39848
Gh_A06G1242	A06	89487633	89491265	AT5G50420	-	O-fucosyltransferase family protein	6.019	5.95373	8.88523	3.26119	11.2693	4.45326	10.4039	3.68019	5.82574	5.66454	5.44263	4.01848	10.1305	3.79462	7.99205	6.88392	3.96938	2.32574	10.2963	11.8938	7.62097	8.42714
Gh_A06G1243	A06	89577012	89577377	AT3G18930	-	RING/U-box superfamily protein	0.922344	3.10494	0.94795	14.2251	22.6766	57.7091	5.3926	0.158855	0	3.17661	0.172771	0.323157	1.29522	0	0	0.233434	0.474036	0	0	0.107504	0.967278	0.342429
Gh_A06G1244	A06	89677173	89679975	AT1G17280	UBC34	ubiquitin-conjugating enzyme 34	25.8712	17.1738	23.1322	17.6987	16.6498	20.7836	23.5015	25.7765	36.3733	64.1469	27.6322	57.9466	27.4582	46.1935	24.3521	17.4543	14.8291	13.7342	35.8379	32.0092	24.0262	25.0734
Gh_A06G1245	A06	89796838	89813037	AT1G72390	-	-	2.76934	3.30356	3.692	3.03258	12.4953	18.9884	7.67647	6.78263	6.17378	7.5721	4.9206	8.65393	5.52702	7.52794	5.29363	5.46678	3.25105	3.51223	3.02285	3.00381	2.04551	3.21707
Gh_A06G1246	A06	89813435	89822109	AT3G14130	-	Aldolase-type TIM barrel family protein	14.7395	2.86052	11.0277	24.3092	78.1232	5.59624	19.0205	96.9867	15.4548	13.9748	17.9753	21.3379	25.2661	11.2317	19.3778	9.78177	6.30249	2.34134	35.4921	48.2207	11.3876	7.35764
Gh_A06G1247	A06	89922293	89924690	AT1G72370	-	40s ribosomal protein SA	62.4461	96.6626	74.0241	59.3667	8.75229	8.93666	179.83	41.452	112.362	52.9949	172.645	66.2885	125.184	48.7803	88.1694	120.753	71.4144	32.9683	117.615	56.9244	38.3347	53.2394
Gh_A06G1248	A06	89940989	89941574	AT1G53903	-	Protein of unknown function (DUF581)	4.00821	0.2928	3.07414	3.88421	0.146094	0	0.434918	0.105527	0.396257	0.618446	0.457577	0.106355	0.261504	0.866548	2.48243	3.33502	2.8221	0.0978552	0	0.0714597	30.5788	12.0004
Gh_A06G1249	A06	89975952	89976194	AT4G15910	-	drought-induced 21	0.34732	0	0	0	0	0	0	0.182952	0	0	0	0	0	0	0	0	0	0	0	0	0	0
Gh_A06G1250	A06	89990160	89998302	AT3G14270	FAB1B	phosphatidylinositol-4-phosphate 5-kinase family protein	0.466583	0.326269	0.279097	0.179244	0.0643756	2.54832	0.227899	0.222434	0.217707	0.112337	0.121481	0.142687	0.221178	0.078628	0.206686	0.262646	0.073848	0.13476	0.39583	0.713751	0.52321	0.229775
Gh_A06G1251	A06	89998968	89999584	AT3G14280	-	-	137.541	0	9.50957	0.341939	13.1154	87.4358	13.3076	12.3704	0	0	0	0.121355	0	0	0	0	0	0	0.114683	3.57782	0	0
Gh_A06G1252	A06	90097054	90100738	AT3G14290	PAE2	20S proteasome alpha subunit E2	27.2816	13.4478	16.19	13.3085	18.2693	13.6244	23.4675	15.6041	22.6596	25.8707	27.4981	23.975	30.0422	22.5495	14.6058	20.7142	10.5567	6.19763	26.2067	21.2666	10.9086	9.71551
Gh_A06G1253	A06	90103159	90105870	AT3G14300	-	pectinesterase family protein	11.3702	10.3098	11.0276	11.9698	3.59817	4.23503	17.206	11.1165	11.124	9.40533	12.0537	13.1988	10.6082	14.0983	10.5687	8.3377	5.33602	4.64275	4.98995	4.1732	5.77013	6.00078
Gh_A06G1254	A06	90708437	90713380	AT3G14075	-	Mono-/di-acylglycerol lipase, N-terminal;Lipase, class 3	3.95559	6.52078	5.0056	4.19565	2.90331	4.96767	6.02493	3.47861	4.5462	6.39405	6.54264	5.73744	4.84375	6.33389	6.02673	3.8238	2.27409	1.90958	3.77533	2.13951	3.81253	3.68252
Gh_A06G1255	A06	90714883	90715233	AT4G18975	-	Pentatricopeptide repeat (PPR) superfamily protein	19.8102	5.88484	8.4504	3.26659	10.8581	18.8556	9.83116	8.51725	14.1016	31.1396	14.9399	23.3665	15.3533	11.551	7.26244	13.2292	6.0879	17.261	11.7175	6.08519	6.92487	15.3898
Gh_A06G1256	A06	90763484	90765170	AT1G54100	ALDH7B4	aldehyde dehydrogenase 7B4	22.3934	15.3285	12.7741	11.3386	93.0211	73.958	10.4202	45.6398	21.0922	43.6688	20.4147	64.8623	26.7743	36.1478	15.6544	18.9199	18.1794	10.3968	13.1035	12.2105	37.7647	32.1469
Gh_A06G1257	A06	90765222	90768706	AT1G54100	ALDH7B4	aldehyde dehydrogenase 7B4	24.4155	17.1502	17.3893	18.0237	116.66	58.7228	13.544	43.3779	23.1048	40.2083	18.2758	75.5522	32.1525	31.1518	28.5095	29.8449	24.2147	7.97774	21.1803	15.2699	44.6055	46.4913
Gh_A06G1258	A06	90878389	90880356	AT1G54115	ATCCX4, CCX4	cation calcium exchanger 4	5.25862	8.22589	5.41018	6.08258	5.25127	7.5928	6.25204	5.2468	3.96256	2.98057	4.31744	5.70664	3.2242	2.88655	4.9547	4.13281	3.08418	2.66859	2.24438	1.62028	4.26772	2.77189
Gh_A06G1259	A06	90953351	90953707	-	-	-	8.89857	1.62185	1.48875	3.12146	13.9403	3.41703	1.177	1.49236	1.86767	5.53394	7.66778	2.36396	6.87868	9.51824	6.40883	3.41118	3.71304	1.98947	1.67996	1.12207	3.86777	3.66582
Gh_A06G1260	A06	91073612	91091080	AT5G49880	-	mitotic checkpoint family protein	2.90123	5.55705	4.79813	5.33333	2.12259	1.91973	5.72891	3.26346	13.9867	10.0561	13.5379	10.1681	11.2279	10.6827	5.54635	6.53482	3.38085	1.17268	6.11008	3.89172	3.96382	4.27356
Gh_A06G1261	A06	91495914	91498994	AT1G59740	-	Major facilitator superfamily protein	2.80803	0.128467	0.196841	0.12828	0	0.0768103	1.16547	0.187101	0	0	0.0504381	0	0.123898	0.147893	0.141345	0.0171975	0	0	0.0218172	0.681744	0	0.049799
Gh_A06G1262	A06	91636573	91649841	AT2G02560	CAND1, ATCAND1, ETA2, TIP120, HVE	cullin-associated and neddylation dissociated	10.8473	15.9573	17.1434	11.748	7.29192	3.6528	15.4176	5.46722	19.248	12.2495	16.739	16.4098	22.542	13.1616	19.5108	18.7119	11.5801	4.52468	36.8005	27.0976	13.2169	15.4448
Gh_A06G1263	A06	91669460	91677748	AT2G36740	SWC2, ATSWC2	sequence-specific DNA binding transcription factors;DNA binding;DNA binding	4.02141	5.74426	4.01559	4.55586	0.628313	1.04156	4.92613	2.65525	4.61789	3.7802	3.56717	4.64261	3.93881	2.20442	4.30631	4.5674	2.26443	1.85881	3.58971	2.97174	3.80617	3.84036
Gh_A06G1264	A06	91752133	91763018	AT1G59760	-	RNA helicase, ATP-dependent, SK12/DOB1 protein	3.2081	7.1534	4.35237	5.81348	1.13388	2.27096	7.70777	1.96167	6.02434	2.71221	4.02178	4.82432	4.31483	1.76721	4.62887	6.78222	3.55975	2.42501	3.4645	1.99169	3.42879	4.466
Gh_A06G1265	A06	91798705	91801443	AT1G11300	-	protein serine/threonine kinases;protein kinases;ATP binding;sugar binding;kinases;carbohydrate binding	0.0192767	0.268723	0.767635	1.98368	0	0.0642215	0.204959	0.597126	0.110305	0.0563207	0.105529	0.252593	0.152099	0.247172	0.118119	0	0.115503	0	0.0547395	0.0265451	0	0.0520902
Gh_A06G1266	A06	91864172	91864825	AT4G05220	-	Late embryogenesis abundant (LEA) hydroxyproline-rich glycoprotein family	0.163389	0	0	0	0.227747	0	0.227008	0.0836526	0	0	0	0	0	0	0	0	0	0	0	0	0	0.089563
Gh_A06G1267	A06	91942615	91947407	AT4G21220	-	Trimeric LpxA-like enzymes superfamily protein	0.840685	0.833722	1.14568	1.95639	0.133837	0	1.20843	0.45381	1.70438	1.82519	2.42376	1.71086	1.44359	2.09848	0.771171	0.741427	1.64043	1.22134	1.4677	0.95675	1.24182	0.645822
Gh_A06G1268	A06	91967167	91969650	AT1G11300	-	protein serine/threonine kinases;protein kinases;ATP binding;sugar binding;kinases;carbohydrate binding	0.0526432	7.97108	0.0997246	3.9252	0.0692341	0	0	0.0356358	0.0334631	0.0512384	0	0.0176779	0	0.0280965	0.0537077	0.44548	0.262759	0	0.0248987	0	3.55919	4.1996
Gh_A06G1269	A06	91970116	91971276	AT5G54770	THI1, TZ, THI4	thiazole biosynthetic enzyme, chloroplast (ARA6) (THI1) (THI4)	3.20946	6.41475	277.596	2128.95	1.40633	2.21175	1.8372	23.9015	0.774089	0.0532925	0.199194	0	0.0912933	1.52669	1.62724	0.0180941	0.0363496	0	0.166978	0.0500383	0.0885096	0.314795
Gh_A06G1270	A06	91984569	91987329	AT1G11300	-	protein serine/threonine kinases;protein kinases;ATP binding;sugar binding;kinases;carbohydrate binding	6.72976	2.10531	6.35584	3.82538	5.6248	0.298229	10.9656	3.45323	9.29248	5.94212	9.32396	4.90336	8.63533	5.69964	8.19874	3.53141	2.81681	0.475806	3.62932	2.83235	4.75109	3.62951
Gh_A06G1271	A06	91990088	91992559	AT1G11300	-	protein serine/threonine kinases;protein kinases;ATP binding;sugar binding;kinases;carbohydrate binding	0	0.625131	4.28511	15.3609	0	0	0	0.85644	0.122159	0.0312009	0.0233773	0.0215265	0.0612566	0.0685001	0	0	0	0	0	0	0	0.13848
Gh_A06G1272	A06	91999832	92002373	AT4G23310	-	cysteine-rich RLK (RECEPTOR-like protein kinase) 23	0.70906	1.12941	5.31449	57.2153	0.14544	0.0613342	0.269092	7.65879	0.228312	0.147932	0.201613	0.0927941	0.118879	0	0.0845961	0.165036	0.0275829	0.0349411	0.0261409	0.633971	0.211813	0.248789
Gh_A06G1273	A06	92072410	92073936	AT4G21215	-	-	0.788841	3.34411	0.210487	1.33295	9.6069	3.3031	1.58273	1.02669	3.3737	2.56095	2.97498	2.64549	1.91937	3.20336	0.906679	1.40163	0.977928	0.954618	0.519319	1.24202	2.92792	1.01973
Gh_A06G1274	A06	92076145	92077684	AT4G21210	ATRP1, RP1	PPDK regulatory protein	1.86677	1.05372	3.0518	7.84314	0.261941	0.71353	2.06515	4.61492	3.03489	2.88411	2.87623	3.67971	2.3778	2.16957	1.46649	1.029	0.78724	0.590649	1.07494	0.316192	2.60327	0.887689
Gh_A06G1275	A06	92078109	92082280	-	-	-	17.0561	2.78738	5.19065	6.00303	1.0574	0	0.996853	10.0972	3.05656	2.47991	5.71728	7.46294	5.55931	2.35202	1.11607	1.9126	4.90991	1.19014	1.94294	0	5.20955	8.87301
Gh_A06G1276	A06	92253214	92253903	AT3G09790	-	ubiquitin 8	1001.63	419.444	571.949	724.96	1313.26	1503.81	528.439	1685.73	298.727	616.077	273.799	468.144	519.659	725.021	600.16	298.485	306.589	32.2358	648.413	1791.56	333.717	496.118
Gh_A06G1277	A06	92317707	92318839	AT1G11545	XTH8	xyloglucan endotransglucosylase/hydrolase 8	3.45218	0.191251	1.11542	0	13.596	1.53128	0.799366	4.07362	0.260788	1.27234	0.87482	0.623182	9.2268	2.58843	1.90796	0.0680684	0.136861	0.690242	20.0175	10.9799	0.142568	0.123473
Gh_A06G1278	A06	92320261	92321301	AT1G61790	-	Oligosaccharyltransferase complex/magnesium transporter family protein	19.9495	24.1925	14.1578	23.674	10.9583	6.37257	20.7616	10.4883	14.3511	12.5426	17.1089	13.115	18.4057	13.5247	21.8806	19.7726	7.28753	6.30819	17.2528	15.9778	10.2628	7.45912
Gh_A06G1279	A06	92367030	92368762	AT1G11580	ATPMEPCRA, PMEPCRA	methylesterase PCR A	0.0327504	2.88627	0.0939017	0.183465	0	0	0.0878788	0	0	0	0	0	0	0	0	0	0.098405	0.435215	0	0.112926	0.205521	0.0355075
Gh_A06G1280	A06	92377318	92377767	AT2G33460	RIC1	ROP-interactive CRIB motif-containing protein 1	0	0	0	0	0	0	0	0	0	0	0	0	0	0	0	0	0	0	0	0	0	0
Gh_A06G1281	A06	92389731	92391801	AT3G20580	COBL10	COBRA-like protein 10 precursor	0.127447	0	0.0517547	0.0506086	0	0.606275	0.314337	0	0.243058	0.877381	0.966607	1.20163	0.274205	0.583258	0.167238	0.122359	0.0545329	0.345415	0.249788	0.902463	0.114213	0.0983736
Gh_A06G1282	A06	92546129	92546710	AT2G07725	-	Ribosomal L5P family protein	0.848889	1.09206	0.454527	0.663971	1.71391	1.84773	3.41987	0.631795	1.33459	2.53113	1.79475	2.05964	1.11746	3.84309	2.20257	0.696624	0.468281	0.293581	1.7174	1.28393	19.5537	6.93043
Gh_A06G1283	A06	92578328	92581427	AT4G21750	ATML1	Homeobox-leucine zipper family protein / lipid-binding START domain-containing protein	0.140116	0.045926	0.46811	1.23605	0.194932	0.164549	15.6998	0.351449	13.2638	30.0239	54.8911	36.5472	23.2949	13.6369	6.63041	14.6695	7.84752	9.3345	23.2869	4.36826	0.930637	5.93847
Gh_A06G1284	A06	92639301	92640188	AT1G08220	-	-	7.16733	5.78704	13.6269	13.5449	4.69342	2.89793	12.6314	5.04138	13.8101	10.8089	9.39379	11.4882	8.03614	6.74286	5.03745	12.6052	11.4696	9.73787	9.66779	5.52611	6.5672	11.2511
Gh_A06G1285	A06	92666971	92668541	AT5G28237	-	Pyridoxal-5\'-phosphate-dependent enzyme family protein	0.0816962	0	0	0	0.144491	0.182101	0.0727893	0.0553726	0	0.957415	0	0.0275172	0.0293377	0	0	0	0	0	0	0	0	0.0294879
Gh_A06G1286	A06	92812641	92817161	AT4G04885	PCFS4	PCF11P-similar protein 4	4.9785	5.27483	6.6352	5.73652	2.93595	1.91024	5.53562	2.95566	4.00082	4.52449	3.91057	4.96566	3.32772	3.39217	4.42771	5.99318	4.41053	3.04988	3.29064	1.67761	3.37792	3.96352
Gh_A06G1287	A06	92932683	92934355	AT1G61800	GPT2, ATGPT2	glucose-6-phosphate/phosphate translocator 2	5.50397	5.89041	249.854	17.1068	0.510007	0.16036	20.3645	4.90133	17.4033	10.7679	7.80975	14.0616	8.6573	3.50388	14.1817	47.8048	3.83414	0.726843	2.01799	1.05607	0.333708	2.62858
Gh_A06G1288	A06	93103831	93179960	AT1G61820	BGLU46	beta glucosidase 46	1.75719	0.506325	10.8516	0.0945057	0.684336	1.0572	1.95432	0.957752	0	0.0331386	0	0.0114358	0.0162956	0.0362877	0	0.0169713	0.0340154	0.064713	0.123438	0.187768	0	0.0184073
Gh_A06G1289	A06	93190756	93191457	AT5G52580	-	RabGAP/TBC domain-containing protein	19.2389	4.71972	19.3626	10.7295	6.31322	27.4388	40.7227	3.82447	15.7813	20.6486	26.3831	14.0451	21.8586	22.2229	26.7242	15.702	28.1223	5.50833	25.4715	24.7362	11.9199	6.75292
Gh_A06G1290	A06	93194486	93196003	AT1G11600	CYP77B1	cytochrome P450, family 77, subfamily B, polypeptide 1	0.0610709	0	2.40452	0.30656	0.226262	0.734159	3.25836	0.0496535	7.8097	1.44788	3.52069	5.78336	31.3998	8.05117	10.0217	0.1643	0.293069	0	92.4157	104.563	0.255444	0.0793055
Gh_A06G1291	A06	93206018	93211466	AT4G04880	-	adenosine/AMP deaminase family protein	2.44441	4.09643	2.81858	3.1033	0.381547	1.31745	3.11839	1.87049	4.60399	5.08563	6.09511	5.36887	6.53151	3.17676	2.42859	3.04436	2.41404	1.01629	6.13464	2.65866	1.41836	1.27758
Gh_A06G1292	A06	93212605	93220005	AT1G61850	-	phospholipases;galactolipases	5.2313	6.46754	7.48109	5.87542	3.3907	1.76086	5.4199	2.40807	5.30011	4.54178	4.99663	6.38449	7.60535	4.58574	8.29886	9.27658	5.1161	2.98785	14.95	13.9794	5.53245	7.8228
Gh_A06G1293	A06	93229853	93230191	AT4G21780	-	-	5.6422	3.39198	17.1575	1.67643	2.57665	1.04529	6.6763	0.726908	2.10367	4.46111	4.12315	2.47373	2.01962	1.13296	2.65157	2.22507	1.35799	0.949299	1.17301	0.286886	3.80293	1.53708
Gh_A06G1294	A06	93230736	93232552	AT3G20530	-	Protein kinase superfamily protein	0.0491256	0.229069	0	0.0917326	0.261941	25.7969	0.219697	0.116623	0.0312876	0.0240343	0	0.0331505	0.153027	0	0	1.568	0.688835	0.777169	0	0.0451702	0.137014	0.355075
Gh_A06G1295	A06	93252360	93254495	AT4G04870	CLS	cardiolipin synthase	8.35873	8.75657	10.0047	13.7211	0.942515	1.05036	10.0011	5.4886	9.03745	11.6921	10.5828	9.72548	10.835	10.1994	7.74857	10.7321	6.16997	7.89925	10.56	7.84416	5.72018	6.04318
Gh_A06G1296	A06	93258953	93261107	AT4G04860	DER2.2	DERLIN-2.2	23.7003	20.7967	23.8125	20.7152	15.8553	24.2604	22.8899	17.6694	17.437	16.1272	14.6286	24.6392	17.7828	11.9713	18.7645	27.6491	16.5408	9.37676	21.3595	17.9489	23.5192	20.4585
Gh_A06G1297	A06	93267973	93274972	AT4G21820	-	binding;calmodulin binding	0.283257	0.569494	1.1826	0.024107	0.0227478	0	2.46079	0.044198	7.28821	3.45049	6.74696	4.15918	4.0349	5.76106	2.69365	2.73673	0.42985	0.198339	1.22026	0.227754	0	0.455816
Gh_A06G1298	A06	93275320	93276775	AT4G04780	MED21	mediator 21	10.6457	8.8454	12.6109	10.7514	2.92788	8.37252	12.1042	9.73075	18.8772	17.4819	22.8897	14.9047	23.6697	22.4103	12.5473	12.9667	5.98751	9.1257	16.8872	17.0395	8.31938	7.18389
Gh_A06G1299	A06	93277384	93279157	AT5G52890	-	AT hook motif-containing protein	0.755774	2.15656	1.32521	1.72635	0.328408	0.103308	3.88518	1.25509	7.57197	8.03119	9.36001	8.95618	6.00759	7.41806	3.37802	4.01441	2.13096	2.89857	3.84179	1.72274	0.774293	2.03926
Gh_A06G1300	A06	93281818	93282150	AT1G11655	-	-	0	0	0	0	0	0	0	0	0	0.559202	0	0	0	0	0	0	0	0	0	0	0	0
Gh_A06G1301	A06	93284919	93287715	AT1G61900	-	-	12.2653	6.76879	7.602	6.61208	15.2622	1.44339	19.3588	8.564	25.4938	20.6027	33.9728	20.5851	35.1498	21.8902	31.2514	17.1323	8.85881	8.27069	33.157	32.221	6.37695	11.6548
Gh_A06G1302	A06	93300360	93301949	AT1G62590	-	pentatricopeptide (PPR) repeat-containing protein	1.57816	1.84598	2.28277	2.00509	0.0920265	0.271097	2.01044	1.17915	2.76809	2.71601	2.73372	2.41244	2.35707	2.31168	2.24496	2.86128	1.56576	2.15797	2.00203	1.07112	1.60167	2.38525
Gh_A06G1303	A06	93303154	93304284	AT4G04640	ATPC1	ATPase, F1 complex, gamma subunit protein	28.6648	0.524131	56.75	317.447	4.46851	0.570991	10.8064	322.123	24.6831	18.0747	15.5291	14.2347	11.9963	15.3617	6.8752	3.35442	11.0698	1.41142	3.97566	1.55785	3.97693	8.94885
Gh_A06G1304	A06	93321363	93322011	-	-	-	0	0	1.08702	0	0	0	0	0	0	4.40342	0.69049	0.666574	0.888881	0	0	0.913495	0	1.12523	0	0	0	0
Gh_A06G1305	A06	93364955	93367244	AT1G62050	-	Ankyrin repeat family protein	2.37137	1.99545	0.901914	0.597355	0.80863	0.238498	11.5293	0.186889	21.6246	9.23169	19.981	5.4934	11.4984	8.06594	7.30162	5.66499	3.09365	2.87029	1.88748	1.67521	0.555743	1.71293
Gh_A06G1306	A06	93466633	93470473	AT1G11790	ADT1	arogenate dehydratase 1	4.06683	1.21892	4.07074	1.80765	0.688109	1.83876	4.45878	0.607475	9.00321	3.31556	9.9025	3.90358	9.30325	2.71106	4.23495	1.13477	0.872738	0.306363	9.02617	4.54044	2.59932	1.45208
Gh_A06G1307	A06	93473608	93475673	AT1G11840	GLX1	glyoxalase I homolog	198.153	114.757	281.328	115.115	36.9788	71.5432	119.088	102.955	186.28	202.508	195.401	184.393	248.028	290.737	228.217	97.6706	84.0507	33.998	471.517	428.841	63.3565	77.5561
Gh_A06G1308	A06	93492842	93494759	AT4G04610	APR1, APR, PRH19, ATAPR1	APS reductase 1	21.6502	35.3556	23.6747	67.3289	17.7698	43.243	35.0278	140.225	16.7881	10.6152	11.8913	15.8831	12.2184	11.1532	22.1379	46.3904	9.595	3.38834	6.95539	9.03441	14.9358	9.83782
Gh_A06G1309	A06	93569175	93572711	AT4G22010	sks4	SKU5 similar 4	11.3775	2.83749	2.31844	1.51095	47.0456	12.6287	59.8582	2.28451	10.672	3.17268	7.51379	2.46245	4.93818	2.28626	2.18504	48.0321	16.5303	8.59721	2.53779	18.6775	0.0945127	11.2072
Gh_A06G1310	A06	93574292	93575718	AT2G02060	-	Homeodomain-like superfamily protein	0	0	0	0	0	0.307535	0	0	0	0	0	0	0	0	0	1.64036	1.23684	0.0866339	0	0	0	0.297559
Gh_A06G1311	A06	93600306	93602397	-	-	-	0.0406247	0.227779	0	0.114262	0.327221	0.409959	0.109614	0.0413747	0.543887	0.418532	0.357331	0.0412227	0.0584799	0.395705	0.12604	0	0	0.0771489	0	0	0	0.0441233
Gh_A06G1312	A06	93602846	93604746	AT1G62250	-	-	3.32805	5.7926	3.59666	22.1802	19.6984	27.4313	1.214	30.3643	2.42536	2.7502	2.845	3.18447	2.18405	1.62162	1.00712	2.86729	2.47173	6.79454	1.6646	0.686455	4.10589	3.08147
Gh_A06G1313	A06	93605874	93607458	AT1G11860	-	Glycine cleavage T-protein family	29.0064	12.831	39.1149	60.4573	19.2115	7.13667	20.3006	80.3047	19.1335	13.7343	19.6286	14.6178	30.5029	21.7911	23.9436	24.0329	15.3694	11.0124	46.5657	49.6284	15.8433	17.9012
Gh_A06G1314	A06	93609091	93613414	AT4G26910	-	Dihydrolipoamide succinyltransferase	20.8439	10.0472	15.4649	9.95539	57.3581	108.029	19.3285	13.2195	21.001	16.5751	15.5011	14.7743	14.6648	19.5271	19.0463	11.9821	8.94502	7.06333	4.25278	4.77883	14.8582	9.97714
Gh_A06G1315	A06	93672895	93676074	AT5G64840	GCN5, ATGCN5	general control non-repressible 5	1.05382	1.12632	1.99691	8.18627	0.283304	0.577407	1.05442	7.6521	4.02287	2.57866	2.57177	3.31672	1.80865	1.82691	1.2399	1.63664	2.02493	1.74988	1.31189	0.419744	0.154965	2.40566
Gh_A06G1316	A06	93707616	93708962	AT4G04480	-	-	0	0	0	0	0	4.38784	0	0	0	0	0	0	0	0	0	0	0	0.105961	0	0	0	0
Gh_A06G1317	A06	93730699	93731235	-	-	-	0	0	0	0	0	0	0	0	0	0	0	0	0	0	0	0	0	0	0	0	0	0
Gh_A06G1318	A06	93732657	93737925	AT4G04480	-	-	0	0	0	0	0	0	0	0	0	0	0	0	0	0	0	0	0	0	0	0	0	0
Gh_A06G1319	A06	93746765	93747951	AT5G42570	-	B-cell receptor-associated 31-like	7.3674	0.237269	5.02715	1.40323	0.803527	11.5229	3.75451	2.13858	0.803048	2.02914	2.18805	2.77469	9.38945	4.99473	3.10834	3.31965	0.914849	1.33296	20.2386	30.0073	11.8738	5.52325
Gh_A06G1320	A06	93748712	93749987	AT1G62280	SLAH1	SLAC1 homologue 1	5.32044	0.737388	0.236168	0	0.175689	2.87123	0.397845	0.0335184	0	0	0.16275	0.0500226	0.497331	0.532352	1.17008	1.89769	0.247476	0.343978	0.031344	0.0454382	19.571	12.6802
Gh_A06G1321	A06	94165664	94169009	AT1G11910	APA1, ATAPA1	aspartic proteinase A1	51.7152	20.2286	30.5433	21.5066	454.125	182.232	89.4088	18.9893	31.8675	21.4701	43.5148	74.6079	92.2508	51.4796	76.0997	141.637	42.7108	13.07	177.233	253.971	29.6595	59.8393
Gh_A06G1322	A06	94216539	94218932	AT1G62300	WRKY6, ATWRKY6	WRKY family transcription factor	0.120297	3.05586	1.50983	1.20749	0.127298	0.40164	2.91958	0.0733519	0.0229594	0.616101	0.0395506	0.0242873	0.613121	0.0773447	0	1.18661	1.62348	3.12751	0	0.215473	0.0503168	1.13247
Gh_A06G1323	A06	94223515	94224667	AT1G11915	-	-	0.349125	0	0.118351	0	0	0	0.110861	0.0209172	0	0	0	0.0833681	0.0295652	0.333488	0	0	0	0.0390015	0.0195995	0	0.0859347	0
Gh_A06G1324	A06	94224865	94226196	AT4G22080	RHS14	root hair specific 14	0.242776	0.226387	0.278371	0.135974	0	0.216961	0.17367	0.0987966	0.247382	0.11876	0.213197	0.114666	0.221044	0.15687	0.199881	0.314787	0.0486272	0	0.230936	0.602691	0.067711	0.0701845
Gh_A06G1325	A06	94226966	94229360	AT1G11930	-	Predicted pyridoxal phosphate-dependent enzyme, YBL036C type	16.4296	6.03776	7.87823	9.80912	3.57866	4.54863	7.38832	15.8865	8.67216	9.44246	9.66485	7.53503	7.18253	3.55209	6.06046	7.64412	5.4645	2.9004	5.92545	4.43484	11.3166	7.43756
Gh_A06G1326	A06	94230462	94232708	AT3G09040	-	Pentatricopeptide repeat (PPR) superfamily protein	0.93262	0.86599	1.28984	1.41638	0.146559	0.265166	1.71227	0.485528	2.17326	1.59346	2.45954	1.46078	1.98869	1.35158	1.19433	1.65427	1.38408	1.52724	1.77089	0.888762	1.18337	1.13645
Gh_A06G1327	A06	94233297	94235993	AT1G11940	-	Core-2/I-branching beta-1,6-N-acetylglucosaminyltransferase family protein	16.6527	12.4253	12.1176	10.2126	8.30793	10.8321	12.8974	4.0968	8.39018	14.4967	9.00481	8.72265	7.39733	4.92733	8.29141	10.0905	6.42312	4.71853	3.29516	1.89693	8.59593	8.06691
Gh_A06G1328	A06	94236910	94243390	AT4G04350	EMB2369	tRNA synthetase class I (I, L, M and V) family protein	2.72929	2.29196	5.97643	17.706	0.236039	0.219595	4.13385	5.35562	3.63156	3.61789	3.73988	3.69401	2.8341	2.66713	2.31089	3.57953	2.44556	0.991985	1.86705	0.446653	1.54596	2.55601
Gh_A06G1329	A06	94262036	94263256	AT4G04330	-	Chaperonin-like RbcX protein	0	0	0	4.10165	3.25577	0	0	0.14284	0	0	0	0	0	0	0	0	0	0	0	0	0	0
Gh_A06G1330	A06	94290219	94294751	AT4G22130	SRF8	STRUBBELIG-receptor family 8	12.1209	6.62304	12.8805	4.23783	21.6257	7.91048	9.79705	4.4844	11.5722	20.8785	18.7441	4.74576	7.64538	5.34225	10.6246	4.53106	3.33159	1.39117	5.96254	6.08045	4.12424	6.51982
Gh_A06G1331	A06	94295071	94298223	AT1G62340	ALE1, ALE	PA-domain containing subtilase family protein	0.373395	0	0.122195	0.0995998	0	0	0.703815	0.145764	0.985526	0.586432	1.06821	1.41645	0.59701	0.826241	2.25949	38.7061	1.11747	0.544832	1.08551	0.148238	0.330304	1.13193
Gh_A06G1332	A06	94299248	94300854	AT4G22140	EBS	PHD finger family protein / bromo-adjacent homology (BAH) domain-containing protein	1.47638	0.177143	0.550223	0.536401	0	0	3.61654	0.545454	6.98889	5.21853	5.75839	8.21721	2.85897	6.61592	1.8764	2.31156	2.09014	0.179137	1.17887	0.0869558	0.394535	1.20015
Gh_A06G1333	A06	94303232	94303986	AT2G20060	-	Ribosomal protein L4/L1 family	0	0	0	0	0	0	0	0	0	0.444894	0.16352	0	0	0	0	0	0	0.833947	0	0	0	0
Gh_A06G1334	A06	94354787	94358301	AT1G62360	STM, BUM1, SHL, WAM1, BUM, WAM	KNOX/ELK homeobox transcription factor	44.9292	0.201125	7.1186	0	0.0480105	0	6.13309	0.109666	0	0	0	0	0	0.116279	0.222233	0.94072	0.377954	0.20457	0	0	0	0.19483
Gh_A06G1335	A06	94541336	94542040	AT4G22160	-	-	17.5302	11.9143	19.1635	5.92888	1.37748	4.03472	10.9479	8.89367	14.822	19.5954	14.5104	14.5888	12.2381	19.6425	16.2571	43.6271	13.6524	4.63533	4.32079	8.39149	99.7739	41.3601
Gh_A06G1336	A06	94542209	94550235	AT4G04180	-	P-loop containing nucleoside triphosphate hydrolases superfamily protein	4.32061	2.59374	3.38679	2.19832	0.764553	0.366643	5.0271	2.59045	5.45643	6.4595	5.07076	3.79133	6.0986	4.2338	2.82026	7.02182	6.26333	3.07412	5.88055	3.19549	3.53454	4.34651
Gh_A06G1337	A06	94563412	94564215	AT4G22190	-	-	5.58847	1.7933	2.07113	3.03114	1.24491	2.06987	3.88437	5.17893	5.91332	4.25946	3.42997	1.87047	3.23799	2.8348	3.50517	8.6865	4.84977	4.89677	2.98237	2.50423	8.81137	4.13941
Gh_A06G1338	A06	94604259	94608663	AT1G12000	-	Phosphofructokinase family protein	42.7495	43.7134	55.6786	35.2022	5.22357	4.3598	40.3505	22.0818	57.2378	33.2846	53.6443	46.312	65.9893	43.5774	75.8487	133.398	86.0884	26.8296	67.7087	39.5759	41.7064	75.1088
Gh_A06G1339	A06	94739431	94740801	AT4G21300	-	Tetratricopeptide repeat (TPR)-like superfamily protein	0.615729	0.0764563	0.234638	0.496819	0.363044	0.915029	0.585227	0.111291	1.09727	0.601349	1.38046	0.497762	0.628955	0.176295	0.336964	0.32733	0.410648	0.597298	0.62357	0.188599	0.228944	0.370418
Gh_A06G1340	A06	94743124	94743672	AT4G03965	-	RING/U-box superfamily protein	0.417651	4.26237	0.493886	0.240374	205.038	49.2861	4.88075	0	0.481909	0.748871	0.324179	1.15988	0.99889	0.417604	0.39887	0.12577	0.253786	0.238395	0.0405093	0.115897	0	0.0916139
Gh_A06G1341	A06	94758741	94759879	AT1G05010	EFE, ACO4, EAT1	ethylene-forming enzyme	422.004	1.96505	59.6373	1.39186	48.5623	102.993	47.6289	0.524873	14.2724	5.58322	3.67191	1241.59	207.86	148.563	5.88566	17.7826	24.6956	21.4128	20.1059	9.81796	0	30.6756
Gh_A06G1342	A06	94768220	94769906	AT4G03960	-	Phosphotyrosine protein phosphatases superfamily protein	1.70311	1.37859	0.239405	0.466158	2.0337	5.00221	0.22526	0.332151	0.467745	1.93723	0.269655	1.66707	1.76264	0	1.0312	0.976597	0.492545	1.08003	1.96472	2.81232	1.01906	1.0668
Gh_A06G1343	A06	94842452	94844401	AT3G25070	RIN4	RPM1 interacting protein 4	0	0	0	0	0	0	0.173236	0.0645377	0	0.187455	7.11717	17.2719	51.5277	13.2057	32.1857	0.189776	0.382207	0	130.094	245.216	1.78548	0.724228
Gh_A06G1344	A06	94846883	94849492	AT4G22290	-	Ubiquitin-specific protease family C19-related protein	3.37273	1.08301	3.16095	2.0057	0	0.288107	3.41773	3.51721	5.48157	6.3526	4.88031	7.66074	4.55713	4.46469	13.0877	4.20659	3.5761	3.78652	5.34423	5.63882	1.1407	3.35795
Gh_A06G1345	A06	94885986	94886496	-	-	-	0	0	0	0	0	0	0	0	0	0	0	0	0	0	0	0	0	0	0	0	0.669176	0
Gh_A06G1346	A06	94888560	94890823	AT1G62400	HT1	Protein kinase superfamily protein	0.564779	0.274231	0.248126	4.54029	0.0923376	0	0.418063	0.510239	3.29314	0.812541	1.26577	0.980583	0.886812	1.13727	0.320692	1.00043	0.259847	0.645548	0.164597	0.0874529	0.434003	0.225029
Gh_A06G1347	A06	94909391	94910014	AT1G62422	-	-	4.749	23.852	27.0296	16.6864	1.5527	5.75744	14.2522	3.74059	10.2655	17.265	8.40352	14.1606	9.71846	18.2592	11.8876	9.30677	2.23798	6.15411	2.74982	1.46198	2.65145	4.19283
Gh_A06G1348	A06	94914902	94915570	AT3G01435	-	Expressed protein	12.7326	16.2489	15.8807	16.8716	11.881	5.07426	15.5708	14.3932	20.6712	26.2746	24.8227	20.9515	19.3711	19.3885	10.6462	16.6897	6.47543	6.71812	15.5869	8.80023	12.653	8.98194
Gh_A06G1349	A06	94915862	94921724	AT1G31220	-	Formyl transferase	11.0958	5.8207	5.76057	3.43801	5.95935	6.97935	5.49352	7.66885	9.50647	9.10985	10.6827	9.93024	10.5312	4.80938	5.80221	8.83285	5.07823	2.74806	6.80741	2.3044	6.63772	4.69188
Gh_A06G1350	A06	94926828	94927316	-	-	-	10.7582	4.47328	0	0	0.556289	0	5.52556	0	0.189294	0.147567	1.31111	9.13737	7.13734	3.63476	1.57777	0	0.299462	0	17.8244	10.7194	0.411676	0.108115
