# Supplementary material for: Introgression Leads to Genomic Divergence and Responsible for Important Traits in Upland Cotton
Source: Front Plant Sci. 2020 Jul 6;11:929. doi: 10.3389/fpls.2020.00929 (PMC7381389; doi:10.3389/fpls.2020.00929)
Supplement: Supplementary file 5 [file DataSheet_5.xlsx]

## Sheet: 工作表1
Table S5 Expression profiles of genes located in the highly divergent region of chromosome A08 (FPKM)
Gene ID	Chromosome ID	Gene start (bp)	Gene end (bp)	Homologous gene ID in Arabidopsis (TAIR10)	Gene symbol (TAIR10)	Annotation (TAIR10)	root	stem	leaf	torus	petal	stamen	pistil	calycle	Ovule										Fiber
															-3DPA	-1DPA	0DPA	1DPA	3DPA	5DPA	10DPA	20DPA	25DPA	35DPA	5DPA	10DPA	20DPA	25DPA
Gh_A08G0736	A08	21840993	21855837	AT3G13050	-	Major facilitator superfamily protein	198.262	35.7074	13.5664	29.8695	182.25	270.486	50.1318	410.984	1.3899	2.01975	1.87641	16.3453	9.83222	1.97285	7.89532	6.20575	2.98907	3.17573	8.70192	29.1332	3.49973	5.1297
Gh_A08G0737	A08	21945341	21948652	AT3G13050	-	Major facilitator superfamily protein	0	0.035837	0	0	0.0679941	6.73147	0.034263	0	0	0.0375765	0	0.103685	0.0184285	0	0.0789274	0.211011	0	0.0487078	0.024352	0.0353688	0	0.0416721
Gh_A08G0738	A08	22383731	22386803	AT5G58090	-	O-Glycosyl hydrolases family 17 protein	5.03413	8.2212	6.76748	1.17352	0.573897	0.340626	11.364	1.87837	13.3805	9.51572	16.1923	10.58	11.0176	10.2104	14.3432	6.17247	3.2116	1.40283	4.6553	2.38854	5.62408	4.77303
Gh_A08G0739	A08	22604354	22610141	AT1G55550	-	P-loop containing nucleoside triphosphate hydrolases superfamily protein	37.4127	1.05971	10.3057	1.21916	62.8738	67.3835	18.9882	5.90816	0	0.0765442	0.0287111	0.105652	0.0094069	0.0419271	0.240447	1.51843	0.392757	0.186745	0.0371913	0.532886	17.8402	4.91682
Gh_A08G0740	A08	22701481	22714380	AT1G55540	emb1011	Nuclear pore complex protein	3.51687	3.49639	3.66405	3.25721	1.41949	0.820452	3.43689	0.760061	3.64106	2.3102	2.4597	2.28101	2.38989	1.21874	2.65128	3.93479	2.43692	2.32311	1.68303	1.13061	1.88458	3.49157
Gh_A08G0741	A08	22840003	22846996	AT5G56350	-	Pyruvate kinase family protein	0.729654	1.93511	0.555102	0.542588	0.257433	0.243641	0.324391	0.457285	0.464211	0.373726	0.213248	0.662961	0.890465	0.117301	0.74737	0.581621	0.328257	0.092311	5.16671	4.72522	1.04275	0.473746
Gh_A08G0742	A08	23111589	23113774	AT1G05070	-	Protein of unknown function (DUF1068)	0	0	0	0	0	0	0	0	0	0	0	0	0	0	0	0	0	0	0	0	0	0
Gh_A08G0743	A08	23160157	23162010	AT1G55570	sks12	SKU5 similar 12	0	0	0	0	0	0	0	0	0	0	0	0	0	0	0	0	0	0	0	0	0	0.104361
Gh_A08G0744	A08	23571730	23573764	AT5G57240	ORP4C	OSBP(oxysterol binding protein)-related protein 4C	0	0	0	0	0	1.14862	0.230456	0.0434431	0	0	0	0	0	0	0	0.0638815	0	0	0	0	0.178448	0.023169
Gh_A08G0745	A08	23581415	23590636	AT4G30110	HMA2, ATHMA2	heavy metal atpase 2	8.34633	1.9344	1.93336	0.647928	5.75844	8.35278	4.56381	0.698837	0.264905	0.395973	0.297074	0.260569	0.448194	0.847298	1.00269	2.25363	0.86947	0.107855	0.143176	0.156487	5.89162	1.20016
Gh_A08G0746	A08	23948842	23950734	AT5G45670	-	GDSL-like Lipase/Acylhydrolase superfamily protein	0	0	0	0	0	0	0	0	0	0	0	0	0	0	0	0	0	0	0	0	0	0
Gh_A08G0747	A08	24039157	24042529	AT2G18980	-	Peroxidase superfamily protein	120.062	10.4185	0	0.391183	8.95921	17.2444	19.6719	0.283396	1.25446	1.3746	0.0874069	0.181485	0.157358	0.193519	0.12328	0	0	0.226487	0	0.0548772	0	0.043171
Gh_A08G0748	A08	24576905	24578250	AT5G57340	-	-	1.14023	2.2405	1.91077	0.0643102	0	0	1.29673	0.0929633	0.174574	0.100866	0.552156	0.440355	0.673506	0.891191	0.851544	0.239219	0.0687132	0.519803	0.283417	1.44901	0.190869	0.272762
Gh_A08G0749	A08	24879505	24882143	AT2G18910	-	hydroxyproline-rich glycoprotein family protein	13.4092	9.96681	8.61222	4.01412	0.985996	1.98954	14.8019	5.35094	19.3746	11.833	14.4168	9.20537	16.8044	7.96337	14.4643	9.63672	4.1976	5.77411	18.6865	19.3091	10.3666	8.27294
Gh_A08G0750	A08	25095736	25100457	AT4G17620	-	glycine-rich protein	2.09379	0.713334	0.746657	1.72472	0.132692	1.32459	1.91281	1.46381	2.56718	3.31669	2.36141	1.91804	1.38912	1.42059	2.16066	2.57743	1.05076	1.7913	1.77939	1.26371	0.87068	1.15528
Gh_A08G0751	A08	25171051	25173941	AT5G57390	AIL5, CHO1, EMK	AINTEGUMENTA-like 5	0.995475	0.873868	1.49804	0.685494	0.0590919	0.0746314	6.10809	0.0454579	18.675	10.575	8.17332	15.4041	5.29785	7.00459	0.720945	34.5127	38.9811	63.057	1.70654	0.123265	0.0935642	22.7086
Gh_A08G0752	A08	25604489	25604890	-	-	-	0	0	0	0	0	0	0	0	0	0	0	0	0	0	0	0	0	0	0	0	0	0
Gh_A08G0753	A08	25627719	25629148	AT4G36910	LEJ2, CDCP2	Cystathionine beta-synthase (CBS) family protein	3.84894	0.97011	1.70377	2.3164	0	0	2.89577	1.86228	10.7075	17.0922	7.19677	7.522	3.87435	2.6897	1.46745	5.47449	2.07699	3.88205	2.66505	0.788068	2.60977	2.37483
Gh_A08G0754	A08	25664048	25664644	AT4G25845	-	-	0	0	0	0	0	2.54831	0	0	0	0	0	0	0	0	0	0	0	0	0	0	0	0
Gh_A08G0755	A08	26029128	26035061	AT5G57410	-	Afadin/alpha-actinin-binding protein	9.01016	5.02346	8.52568	6.0446	1.71297	1.65648	7.9127	4.7261	23.1485	21.8085	23.1829	26.2452	18.7091	16.0238	11.1921	10.006	7.57278	4.12773	14.669	19.3453	5.13395	7.69742
Gh_A08G0756	A08	26419705	26420367	AT5G57420	IAA33	indole-3-acetic acid inducible 33	0.0466578	0.132604	0	0	0	0.321558	0	0	0.179678	0	0.0518366	0	0.067737	0.782235	0.298823	3.58724	1.56268	0.355249	0	0.194434	5.57124	1.69246
Gh_A08G0757	A08	26596283	26596843	AT4G30230	-	-	0.973204	0.229765	1.07732	0	0	0.13895	0.22526	0.249113	0	0	0	0	0	0.2699	0.386699	0	0	0	0	0	0.169844	0
Gh_A08G0758	A08	26690161	26692092	AT5G57460	-	-	4.59569	11.4082	8.24977	6.14571	7.00542	4.02987	11.1233	2.59711	7.04199	5.57997	5.70892	5.11674	8.11494	5.99111	10.1786	9.8103	6.21844	3.28597	8.79906	7.31824	5.60908	6.08864
Gh_A08G0759	A08	26798674	26799054	-	-	-	0	0	0	0	0	0	0	0	0	0	0	0	0	0	0	0	0	0	0	0	0	0
Gh_A08G0760	A08	26800167	26811653	AT2G18850	-	SET domain-containing protein	1.81608	0.967436	1.82953	1.59	0.32285	0.238058	1.46564	0.829092	3.56181	3.74253	2.60337	2.39701	2.43015	1.5382	1.40757	3.13975	1.34525	1.6261	2.0096	0.772835	1.45082	1.27958
Gh_A08G0761	A08	26951603	26955242	AT5G57480	-	P-loop containing nucleoside triphosphate hydrolases superfamily protein	14.9745	0.0806413	3.63153	0.241949	0.15331	0.193078	0.849292	0.1467	1.87341	0.845802	1.45589	1.0501	1.69967	0.372078	0.177792	0.0862946	0	0	1.206	0.0397761	0	0.218778
Gh_A08G0762	A08	27020741	27023967	AT4G32280	IAA29	indole-3-acetic acid inducible 29	0.10373	0	0	0	0	0	0	0	0	0	0	0	0	0	0	0	0	0	0	0	0	0
Gh_A08G0763	A08	27122935	27127966	AT5G57490	VDAC4, ATVDAC4	voltage dependent anion channel 4	17.0873	10.6779	10.9339	7.86133	16.942	20.8041	20.7729	6.5591	8.89298	5.61041	9.87544	4.92834	17.2039	4.7027	7.97949	11.5064	2.99604	1.98174	18.382	8.16881	7.27627	4.75736
Gh_A08G0764	A08	27323934	27324893	AT5G57500	-	Galactosyltransferase family protein	0.474092	0.924731	0.0593997	0.115988	0.885972	1.38712	0.389488	0.104975	0	0	0	0	0.207726	0.1339	0	10.7437	1.11689	0.0391459	0.0590194	0.0569157	0	0.738901
Gh_A08G0765	A08	27376705	27377162	-	-	-	4.08211	3.74162	0	4.21005	2.40125	0	8.48037	3.11436	2.33713	5.87122	4.14294	5.33259	5.33329	2.48549	0	6.39447	0	3.37569	3.84558	0.839937	2.4429	3.08475
Gh_A08G0766	A08	27419403	27419765	AT5G57510	-	-	1.01313	31.0487	0	4.89068	4.65406	0	0.912613	31.9804	0.302444	0	0	2.21311	2.11332	0.542854	1.03574	0	9.13612	0.297487	0.854112	1.85347	0	9.20491
Gh_A08G0767	A08	27543898	27544224	-	-	-	0	0	0	0	0	0	0	0	0	0	0	0.397133	0	0	0	0	0	0	0	0	0	0.419602
Gh_A08G0768	A08	28507225	28514227	AT5G57610	-	Protein kinase superfamily protein with octicosapeptide/Phox/Bem1p domain	7.53515	9.19037	9.59456	7.68547	9.96035	4.69115	7.14441	4.94695	7.81727	5.92303	5.10593	7.42965	6.03923	4.88348	9.67912	11.7009	8.27089	6.79071	8.32128	7.04647	8.83518	10.7031
Gh_A08G0769	A08	28533116	28535751	AT5G17050	UGT78D2	UDP-glucosyl transferase 78D2	0	0	0	0	0	1.42183	0.0733368	0.0278914	0	0	0	0	0	0	0	0	0	0	0	0	0	0
Gh_A08G0770	A08	28717947	28718450	AT4G30320	-	CAP (Cysteine-rich secretory proteins, Antigen 5, and Pathogenesis-related 1 protein) superfamily protein	0.0941031	0.66875	0.279996	0	0.265384	0	0.395754	0.289545	0	0	0	0	0	0	0	0	0.28657	0	0	0	0	0.103457
Gh_A08G0771	A08	28779602	28780174	AT4G25780	-	CAP (Cysteine-rich secretory proteins, Antigen 5, and Pathogenesis-related 1 protein) superfamily protein	3.50695	3.79333	8.71173	0.678641	0	0	18.0288	11.2933	12.1171	16.8109	7.94471	9.91494	6.42068	20.4283	34.5228	2.25321	1.79393	0.149913	2.28901	1.9671	0	0.129512
Gh_A08G0772	A08	28824335	28841774	AT4G25770	-	alpha/beta-Hydrolases superfamily protein	7.72247	11.9982	9.52243	14.928	5.38088	9.38519	7.56181	10.6836	7.84692	4.5891	7.38753	7.14717	6.28023	4.01882	4.93178	5.00049	3.95573	1.66746	3.59333	4.08242	7.3203	4.17445
Gh_A08G0773	A08	28968573	28971101	AT5G57630	-	CBL-interacting protein kinase 21	5.41372	1.34032	3.81769	9.45477	16.5918	4.36835	5.82638	13.9047	5.16616	2.27462	4.62618	3.40496	7.40762	3.1835	9.03536	2.1887	0.611989	0.0455587	9.52147	10.3121	4.35558	2.66918
Gh_A08G0774	A08	29367404	29369932	AT2G24765	ARF3, ARL1, ATARL1	ADP-ribosylation factor 3	6.36958	6.02592	10.7913	7.20155	4.56551	8.47863	5.16055	10.7827	10.7441	10.4496	11.942	5.22892	11.6339	9.38696	14.2837	15.0527	8.40143	3.90466	11.9247	8.63895	6.15223	10.1207
Gh_A08G0775	A08	29816347	29817552	AT5G57660	ATCOL5, COL5	CONSTANS-like 5	26.5653	2.7758	2.79671	11.2034	27.6937	7.9183	7.04343	28.7879	0.210574	0.221453	0.0891609	0.422901	0.183479	0.6004	0.968204	0.364497	0.767009	0.088079	0.165637	0.496005	1.24949	2.22041
Gh_A08G0776	A08	30180279	30182675	AT5G57670	-	Protein kinase superfamily protein	0.0625906	0	0.178201	0.232298	0	0	0	0.0211939	0.0398031	0	0	0	0	0	0	0	0	0.197934	0	0	0	0.0225593
Gh_A08G0777	A08	30445065	30446488	AT1G11300	-	protein serine/threonine kinases;protein kinases;ATP binding;sugar binding;kinases;carbohydrate binding	0.100014	0.233213	0	0.0934069	0	0	0.268476	0.033921	0.127405	0.195763	0.0732041	0.0337514	0.16777	0.323307	0	1.69601	1.7532	1.17087	0	0	0.0697368	0.668761
Gh_A08G0778	A08	30611407	30611862	AT4G25760	ATGDU2, GDU2	glutamine dumper 2	5.14932	1.96592	6.53182	0.423029	0.622046	0	8.99011	3.46546	2.72845	6.47813	5.25331	20.9228	11.6369	10.3726	7.67714	18.2117	7.64398	0.414434	1.50925	0.90833	6.04135	7.91985
Gh_A08G0779	A08	31405700	31406658	-	-	-	0	0	0	0	0	0	0	0	0	0	0	0	0	0	0	0	0	0	0	0	0	0
Gh_A08G0780	A08	31517747	31527018	AT5G57740	XBAT32	XB3 ortholog 2 in Arabidopsis thaliana	14.9185	9.23317	8.53857	9.51325	6.0888	6.60204	9.45486	20.579	7.6726	23.6011	13.2087	11.3269	9.65736	9.3698	11.1457	8.57256	5.59358	4.38041	10.3301	14.3042	15.3402	10.6606
Gh_A08G0781	A08	31762605	31764083	AT4G30400	-	RING/U-box superfamily protein	1.37037	1.54462	3.87555	8.27742	23.3708	0.377961	7.75132	13.9413	19.1265	34.0283	17.6603	11.7942	11.4005	21.4345	23.2679	12.1586	5.24214	5.20129	4.28164	4.20985	10.7804	6.83082
Gh_A08G0782	A08	32187665	32190373	AT2G18700	ATTPS11, TPS11, ATTPSB	trehalose phosphatase/synthase 11	6.5822	11.9822	0.447286	4.55783	23.3545	8.37264	4.88844	5.52411	15.616	17.779	10.6319	31.587	12.3033	16.1752	5.93246	1.99246	10.3702	1.54058	5.03522	4.58437	4.43488	14.7186
Gh_A08G0783	A08	32292413	32295668	AT2G23940	-	Protein of unknown function (DUF788)	13.077	15.8945	13.5542	11.3775	13.4569	10.9381	11.514	13.7715	16.9795	15.692	20.8817	15.8763	24.2043	6.14258	14.595	19.0299	11.3084	11.4211	38.4875	29.847	6.66035	8.60746
Gh_A08G0784	A08	32600183	32601106	AT2G23970	-	Class I glutamine amidotransferase-like superfamily protein	2.63031	1.00223	0	1.47525	8.34556	8.34845	10.044	1.53762	1.04995	0.243158	0.0302092	0.4189	0.494143	0.179453	0.428636	0.246638	1.40628	0	0.0525702	0.0378874	0.172031	0.895635
Gh_A08G0785	A08	32626100	32634073	AT4G30850	HHP2	heptahelical transmembrane protein2	5.12222	10.3575	5.41448	1.74617	4.13567	21.1303	3.53856	1.59297	0.101983	1.09746	0.507923	1.26131	0.550007	0.575711	1.4304	1.83674	0.695146	0.236378	0.338771	1.69315	3.0509	1.13841
Gh_A08G0786	A08	32636358	32638714	AT2G24090	-	Ribosomal protein L35	27.0527	13.0972	39.5702	68.081	36.9386	30.9389	56.74	84.6365	35.4626	30.5122	29.5943	63.5938	35.6102	38.8915	48.2329	21.125	19.3643	10.0924	15.8623	15.4323	5.23845	10.8997
Gh_A08G0787	A08	32886617	32889199	AT4G30780	-	-	13.2616	25.3253	7.92166	9.10306	49.0694	25.0206	16.6398	14.1895	23.5743	18.3343	30.7994	28.915	17.285	16.9079	19.7116	10.2389	23.7404	9.34261	12.2249	7.75154	5.95482	19.254
Gh_A08G0788	A08	32890253	32893599	AT4G24250	MLO13, ATMLO13	Seven transmembrane MLO family protein	0.701444	0.0800156	1.31021	0	0.798521	0.239465	0.497912	0.0727831	0.0820117	0.0839222	0.0471069	0.217071	0.143971	0.138436	0	1.02753	1.5041	1.44007	0.0271957	0	0.299414	0.682259
Gh_A08G0789	A08	33034285	33035817	AT5G57830	-	Protein of unknown function, DUF593	0	0	0	0	0.191793	13.7963	0	0.0245569	0.0230592	0	0	0	0	0.0388424	0	0.0180571	0	0.0229276	0	0.0166469	0	0.0522944
Gh_A08G0790	A08	33708355	33711111	AT4G30825	-	Tetratricopeptide repeat (TPR)-like superfamily protein	0.763106	1.03525	1.12661	1.86639	0.117582	0.34084	1.25574	0.767869	0.941052	0.560818	0.799397	1.18048	0.891438	0.53242	1.29181	1.35903	0.748211	0.644646	0.7448	0.502963	1.6089	0.941301
Gh_A08G0791	A08	33714101	33716122	AT3G42170	-	BED zinc finger ;hAT family dimerisation domain	6.30345	15.0796	9.99771	13.573	5.02706	3.56719	17.782	10.2811	57.483	85.8853	31.5664	85.2865	27.5068	83.2733	23.6147	18.8404	22.0342	18.1074	16.1079	7.16673	6.8891	20.1924
Gh_A08G0792	A08	33717339	33720577	AT5G20250	DIN10	Raffinose synthase family protein	4.37783	141.095	17.8945	42.7238	25.6718	11.2774	22.3011	10.9317	19.4052	15.3482	18.7284	71.1402	30.4931	41.7847	25.9485	2.41113	4.4274	1.10718	11.5973	7.4162	4.45601	12.0749
Gh_A08G0793	A08	33848083	33857209	AT5G35430	-	Tetratricopeptide repeat (TPR)-like superfamily protein	2.51587	4.84342	2.75118	3.15235	0.581475	0.921371	3.67073	1.19579	3.94998	3.4966	1.698	2.59439	2.41402	2.01527	3.87358	4.88295	3.79535	2.05085	2.38313	1.61192	3.84014	4.49685
Gh_A08G0794	A08	34080008	34089842	AT2G11000	ATMAK10, MAK10	MAK10 homologue	3.31844	4.26873	3.09446	3.2766	0.344479	0.981445	3.76034	2.08796	3.73386	2.52308	3.9361	2.59922	3.13116	1.67811	2.50611	5.12611	2.67401	2.06731	2.20026	1.252	2.00452	3.02695
Gh_A08G0795	A08	34112756	34114347	AT5G33290	-	xylogalacturonan deficient 1	0	0.0321618	0	0	0	0	0	0	0	0	0	0	0	0	0	0.180551	0.189961	0.163614	0	0	0	0.09347
Gh_A08G0796	A08	34375670	34432320	AT1G05500	SYTE, ATSYTE, NTMC2TYPE2.1, NTMC2T2.1, SYT5	Calcium-dependent lipid-binding (CaLB domain) family protein	5.66736	5.7109	7.42654	7.29046	1.45047	1.50916	5.76572	4.05004	7.27721	6.33243	5.99545	5.53179	7.66946	5.15319	5.18953	7.50162	5.65167	3.76173	8.32919	5.14981	3.98813	5.25506
Gh_A08G0797	A08	34660013	34663750	AT5G10790	UBP22	ubiquitin-specific protease 22	5.15643	3.23445	4.09728	3.25658	3.30465	1.65687	3.41625	1.17802	3.41733	2.33057	3.08447	3.16374	2.42922	1.62777	3.96871	3.46495	1.79975	1.59134	2.52019	2.35303	2.57667	1.43302
Gh_A08G0798	A08	34666113	34667323	AT1G60430	ARPC3	actin-related protein C3	16.7869	8.8297	14.8558	11.365	8.00952	15.6049	12.6452	13.9119	12.523	19.3253	10.6734	16.7541	10.1907	19.5393	8.50648	10.1659	4.97493	3.87779	8.20733	6.20844	11.5509	12.2205
Gh_A08G0799	A08	35405816	35408977	AT4G10650	-	P-loop containing nucleoside triphosphate hydrolases superfamily protein	2.40752	0.748539	2.78144	1.78015	0.089201	0.392395	2.91742	0.595405	2.36408	5.0071	4.71756	4.26556	3.26936	3.51321	2.58255	2.07636	0.854127	0.507844	5.80713	4.63527	6.12028	3.20887
Gh_A08G0800	A08	35410094	35416548	AT5G65940	CHY1	beta-hydroxyisobutyryl-CoA hydrolase 1	19.4693	11.8472	19.9844	35.9617	13.9614	15.3687	10.5601	26.4923	18.5055	31.3221	18.4474	39.3878	16.1059	17.2431	18.1257	14.0918	13.2241	8.38598	13.4349	11.9787	19.0033	20.352
Gh_A08G0801	A08	35624354	35629233	AT1G15690	AVP1, ATAVP3, AVP-3, AtVHP1;1	Inorganic H pyrophosphatase family protein	5.12819	2.98783	6.32963	1.39235	12.5519	25.2303	25.4919	1.57072	6.59138	2.88227	5.50079	4.75494	4.12706	4.88708	15.5701	16.2858	4.21599	2.38624	3.25695	10.6331	9.32682	7.10093
Gh_A08G0802	A08	35829855	35830307	-	-	-	0	0	0	0	0	0	0	0	0	0	0	0	0	0	0	0	0	0	0	0	0	0
Gh_A08G0803	A08	35887138	35889389	AT5G11340	-	Acyl-CoA N-acyltransferases (NAT) superfamily protein	29.7244	14.6235	16.051	14.6407	10.2336	21.0463	23.659	17.9988	30.4846	26.6361	35.5893	27.4832	32.6835	21.6248	13.914	18.0551	10.1488	7.34287	33.3934	23.6069	29.8511	17.8067
Gh_A08G0804	A08	35890237	35892593	AT2G25605	-	-	0.932385	0.843861	1.31591	7.9042	0.206579	1.14674	1.03105	4.15875	1.57609	2.4998	0.701792	2.21864	1.24158	0.988981	0.590441	0.560924	0.791636	1.56052	0.793109	0.0516922	0.624746	0.489856
Gh_A08G0805	A08	36092479	36093045	AT4G29090	-	Ribonuclease H-like superfamily protein	0	0	0	0	0	0	0	0	0	0	0	0	0	0	0	0	0	0	0	0	0	0
Gh_A08G0806	A08	36096161	36096523	-	-	-	0	0	0	0	0	0	0	0	0	0	0	0	0	0	0	0	0	0	0	0	0	0
Gh_A08G0807	A08	36243290	36255056	AT5G11350	-	DNAse I-like superfamily protein	4.18273	3.43471	4.6442	4.40492	0.297474	0.58912	4.3189	2.97888	5.85135	3.67006	4.24161	4.92993	5.0963	3.23993	5.4572	4.62451	3.13993	3.95357	3.89136	2.24403	3.00904	3.62803
Gh_A08G0808	A08	36480396	36487435	AT5G20350	TIP1	Ankyrin repeat family protein with DHHC zinc finger domain	7.81808	18.6609	8.37753	11.5967	13.6714	10.8255	8.09721	3.72186	4.60137	5.55416	7.5504	4.85313	5.32313	4.36656	7.52905	5.84502	4.77185	3.68629	6.46551	5.61698	4.98724	5.25442
Gh_A08G0809	A08	36700873	36707616	AT1G15740	-	Leucine-rich repeat family protein	14.5739	41.2096	27.0456	30.2232	2.02823	5.33678	9.61277	9.9164	11.5718	10.2515	11.1067	27.7926	13.4488	12.7056	19.9589	15.7164	11.7719	4.91519	21.255	17.0565	13.8291	18.4123
Gh_A08G0810	A08	36708955	36711334	AT2G25290	Phox1	Octicosapeptide/Phox/Bem1p (PB1) domain-containing protein / tetratricopeptide repeat (TPR)-containing protein	1.24689	2.47045	0.962522	3.79443	4.14418	1.70059	4.27434	3.35245	3.41663	0.879167	2.13197	1.72289	1.97288	1.1765	1.61894	0.665966	0.327973	0.173193	0.764397	0.513456	0.490888	0.721222
Gh_A08G0811	A08	36749191	36750096	-	-	-	0	0	0	0	0	0	0	0	0	0	0	0	0	0	0	0	0	0	0	0	0	0.104357
Gh_A08G0812	A08	36999269	37003329	AT5G35080	-	-	26.0123	9.50338	12.0627	19.164	9.88605	7.19342	9.54713	13.2563	8.47536	11.5563	11.6113	15.6725	15.3994	10.575	10.0323	12.5085	6.91689	4.05157	18.1796	11.4977	16.6396	11.3208
Gh_A08G0813	A08	37643173	37645417	-	-	-	0	0	0	0	0	0	0	0	0	0	0	0	0	0	0	0	0	0	0	0	0	0.0330621
Gh_A08G0814	A08	37647522	37647974	AT5G57520	ZFP2, ATZFP2	zinc finger protein 2	4.28454	0	0	0.961729	0	0.381449	0.311505	2.59683	0.423953	0	0	0.341821	0.0799558	0.372129	0	0	0	0	0.107628	0	0.460452	0.242417
Gh_A08G0815	A08	38040301	38044765	AT2G12550	-	ubiquitin-associated (UBA)/TS-N domain-containing protein	13.858	17.7048	20.9302	28.2198	3.73808	4.2713	14.8989	8.55778	17.6575	33.5209	17.7662	31.1372	21.1078	25.4637	17.8904	14.9516	9.59534	7.96985	18.3197	14.8979	12.3533	12.6818
Gh_A08G0816	A08	38487576	38489628	AT4G32060	-	calcium-binding EF hand family protein	0.0126292	0	0.0360497	0.0704696	0.0668919	11.3064	0.0674204	0	0.0482143	0	0	0.025507	0.0181351	0	0.0388287	0.0943884	0	0	0	0	0	0
Gh_A08G0817	A08	38931514	38932161	AT2G12462	-	-	2.64552	4.67899	2.13985	2.19692	6.12424	14.3268	17.9078	6.99309	8.82552	12.287	11.3192	10.4619	23.9553	15.2835	24.4514	3.03582	5.06874	2.35575	56.6973	70.6027	4.68549	5.23846
Gh_A08G0818	A08	38932880	38933629	AT2G12462	-	-	3.92107	6.37858	3.30064	4.65162	9.64989	26.6226	29.2356	10.7364	14.6189	19.8317	19.3759	15.603	38.1753	26.6358	43.9325	4.72891	6.46611	4.0163	82.026	114.278	7.67307	8.03637
Gh_A08G0819	A08	39359931	39360554	AT5G25280	-	serine-rich protein-related	11.2921	8.44759	5.88048	4.82499	8.1517	4.55798	11.8284	4.20817	11.5487	13.2888	7.66433	32.4287	10.7107	16.1657	10.11	5.34082	6.39422	3.47841	3.46273	1.41325	3.24066	5.6289
Gh_A08G0820	A08	40009984	40014441	AT2G12646	-	PLATZ transcription factor family protein	0	0.380425	0.197249	0.192232	0	0	0	0	0	0.200211	0.111713	0.241328	0.0730598	0.444714	1.06209	0.303744	0.815971	2.56219	0.58456	6.43843	0	0.0736288
Gh_A08G0821	A08	40499831	40502291	AT1G62590	-	pentatricopeptide (PPR) repeat-containing protein	0.8515	0.715297	0.554845	0.713782	0	0.136791	2.15617	0.239683	1.29169	1.64927	1.25834	1.00344	2.14183	0.724031	1.1638	1.39465	0.676356	0.973265	3.10889	1.51183	1.43738	0.488049
Gh_A08G0822	A08	40573900	40575097	AT5G23740	RPS11-BETA	ribosomal protein S11-beta	11.7342	3.67204	6.33971	4.27423	1.00887	0.406678	10.4797	8.40707	14.769	28.0644	26.3231	15.9582	15.8652	11.5179	7.20446	13.6807	6.2528	8.12031	17.7758	15.6123	8.44279	7.09588
Gh_A08G0823	A08	41438610	41441651	AT5G34940	AtGUS3, GUS3	glucuronidase 3	2.68035	1.50797	8.01367	1.25962	2.41769	4.82	22.8844	0.974978	4.10406	1.35485	6.85131	2.35908	34.6778	15.1231	16.2815	40.082	10.8455	1.4651	66.8697	49.0316	63.9647	46.0855
Gh_A08G0824	A08	41709178	41712115	AT3G03320	-	RNA-binding ASCH domain protein	2.36377	1.64356	2.99078	1.49798	0.151371	0.376735	1.66844	1.13513	5.48875	5.59565	4.90659	4.33783	3.61154	3.0979	4.96199	6.1754	4.70262	3.59353	4.75023	3.46122	2.44452	3.27314
Gh_A08G0825	A08	41739028	41743587	AT4G30490	-	AFG1-like ATPase family protein	6.82924	14.0904	7.11841	10.6433	18.077	22.2714	7.44686	8.30895	6.83574	5.42243	10.1517	15.2619	7.02182	6.95018	3.98541	4.15312	2.70403	4.1716	4.06451	4.47538	1.75627	2.96698
Gh_A08G0826	A08	41817642	41818994	AT2G23910	-	NAD(P)-binding Rossmann-fold superfamily protein	52.7404	33.7415	247.161	193.193	25.6545	17.6982	115.261	79.2478	135.134	59.3863	154.159	114.323	181.122	150.276	306.365	30.003	10.839	4.58429	69.0471	67.9661	56.2991	33.3322
Gh_A08G0827	A08	41890894	41891263	AT4G33650	DRP3A	dynamin-related protein 3A	0.956046	0	0	0	0	0	2.05819	0.334959	1.88596	0.510696	0.367621	1.04769	0.714727	0	0	0.491695	1.01032	0.61166	0.333486	0	1.33835	0
Gh_A08G0828	A08	41891633	41898475	AT2G14120	DRP3B	dynamin related protein	0.641338	0.463385	0.992499	0.960448	0	0	0.9416	0.497453	0.933835	0.245953	1.26293	0.844271	0.705505	0	0.534069	0	0	0.306072	0.479989	0	0	0
Gh_A08G0829	A08	42277914	42278890	AT5G57810	TET15	tetraspanin15	0	0	0	0	0.365908	0.0762471	0.122464	0	0	0	0	0	0	0	0	0.0338954	0	0	0	0	0.378638	0
Gh_A08G0830	A08	42356766	42357185	-	-	-	42.6899	23.639	15.4832	9.95578	5.71175	4.51907	20.2775	5.1368	1.90495	2.05329	1.03257	0.962323	0.988389	3.15556	2.00823	0.932075	1.69894	2.58302	0.485217	0.171732	0.645656	2.99928
Gh_A08G0831	A08	42360823	42361287	-	-	-	236.02	227.367	499.457	182.959	40.828	48.5339	79.6331	20.248	6.42082	9.55016	4.53196	9.25098	2.65219	8.92781	16.0269	3.43106	4.67893	5.73704	1.4991	1.39681	1.88258	2.62139
Gh_A08G0832	A08	42533646	42546318	AT5G57815	-	Cytochrome c oxidase, subunit Vib family protein	114.138	66.618	42.9389	37.8602	71.3993	117.646	50.351	38.5599	48.5746	40.189	54.3168	48.4142	80.212	21.4302	40.5065	50.0361	17.4539	3.76538	245.073	178.908	58.9047	40.3796
Gh_A08G0833	A08	42568053	42569389	AT4G28050	TET7	tetraspanin7	123.689	231.562	26.3044	69.5961	108.274	31.7704	107.666	121.572	417.416	162.19	370.34	110.465	125.34	85.2017	272.008	36.2456	191.786	52.9886	38.5321	108.121	70.9482	156.726
Gh_A08G0834	A08	43610296	43613406	AT5G53420	-	CCT motif family protein	2.7184	3.35115	13.5342	1.96887	0.303642	0.911192	7.23593	1.51519	24.9615	50.3343	24.3325	105.698	26.8628	59.7731	12.474	13.098	8.55189	1.8828	10.4217	3.29833	19.3424	15.2591
Gh_A08G0835	A08	44232370	44235142	AT5G51840	-	-	6.1803	5.06438	5.38317	4.79464	2.77428	3.90993	7.68409	4.66039	11.4283	20.3419	14.1587	11.335	11.3187	10.5529	4.87325	7.4571	7.70538	6.94403	5.5659	4.08677	4.44271	5.23969
Gh_A08G0836	A08	44320882	44321547	AT3G18360	-	VQ motif-containing protein	0	0	0	0	0.177401	3.40764	0.17744	0	0	0	0	0	0	0	0	0	0	0	0	0	0	0.0352985
Gh_A08G0837	A08	44322382	44328788	AT1G48840	-	Plant protein of unknown function (DUF639)	2.9921	1.98858	3.29755	2.84255	2.21562	1.63123	3.58296	1.66742	3.49223	3.55201	2.41836	3.17852	2.50926	2.75275	1.73647	3.81322	1.62207	1.17441	1.65082	1.24289	7.11946	3.02826
Gh_A08G0838	A08	44379446	44382806	AT1G74640	-	alpha/beta-Hydrolases superfamily protein	7.91649	4.56698	8.95454	18.4114	3.68496	2.86509	8.42039	16.7381	4.33772	7.66565	6.29823	6.41985	6.03576	4.26785	6.09386	3.16406	2.10219	1.18095	5.33827	3.43152	4.78226	2.96668
Gh_A08G0839	A08	44526774	44527814	AT1G61415	-	-	0.699687	1.24097	1.29592	0	0.245133	0	1.95235	0.268875	1.34624	1.04693	2.9117	1.71137	4.43993	2.33767	2.2327	0.658768	0.797871	0.332875	4.92761	4.97766	0.183192	0.288032
Gh_A08G0840	A08	44772390	44778145	AT4G25450	ATNAP8, NAP8	non-intrinsic ABC protein 8	2.96487	2.85411	3.73712	6.91624	0.76611	0.443418	3.84493	2.54511	3.09661	2.69848	2.53365	2.15565	2.43632	1.75926	2.16553	1.74098	0.67329	0.173792	2.087	1.36433	2.12454	1.70037
Gh_A08G0841	A08	44849577	44850974	AT5G24318	-	O-Glycosyl hydrolases family 17 protein	0.21759	0	0.312589	0	0	0	0.195101	0.0369135	0.0693214	0	0	0.0367485	0	0	0.0561119	0	0	0.0688564	0	0	0	0
Gh_A08G0842	A08	45215387	45224278	AT3G25800	PDF1, PR 65, PP2AA2	protein phosphatase 2A subunit A2	6.83617	11.0235	8.91876	8.02682	3.14673	2.24789	14.3257	3.12968	10.9242	5.5796	7.98687	6.06735	10.3304	5.19206	12.851	11.4681	6.77722	4.03497	11.7207	8.34384	6.09574	7.02709
Gh_A08G0843	A08	45273979	45274530	AT4G23160	CRK8	cysteine-rich RLK (RECEPTOR-like protein kinase) 8	0	0	0	0	0	0	0	0	0	0	0	0	0	0	0	0	0	0	0	0	0	0.0909199
Gh_A08G0844	A08	45277263	45277676	AT3G21000	-	Gag-Pol-related retrotransposon family protein	0	0	0	0	0	0	0	0	0	0	0	0	0	0	0	0	0	0	0	0	0	0
Gh_A08G0845	A08	45299825	45300591	AT1G73890	-	Bifunctional inhibitor/lipid-transfer protein/seed storage 2S albumin superfamily protein	0.157616	0	0	0	1.31467	0	0	1.53266	0	0	0	0	0	0	0	0	0	0	0	0.327851	0	0
Gh_A08G0846	A08	45302476	45302826	-	-	-	3.63141	0	9.73326	46.0891	0	0	0.486223	58.7571	0	0	0	0	0	0	0	0.752933	3.57105	0	0	0.231152	0	0.184273
Gh_A08G0847	A08	45315828	45316375	-	-	-	0	0	0	0	0	0	0	0	0	0	0	0	0	0	0	0	0	0	0	0	0	0
Gh_A08G0848	A08	45369135	45370548	AT1G68520	-	B-box type zinc finger protein with CCT domain	0.27162	0.0843803	0.2592	12.9161	0	0	0	10.6513	0	0	0	0	0	0	0	0.0451399	0	0	0	0	0.0631264	0
Gh_A08G0849	A08	45472140	45472817	AT3G18410	-	Complex I subunit NDUFS6	5.80698	5.63938	3.66262	7.0751	4.78344	7.67341	5.22806	7.83744	10.5624	5.70085	8.32564	3.29251	5.84715	4.13506	11.1652	3.83802	6.0149	1.11	17.1913	10.3311	3.24981	2.82497
Gh_A08G0850	A08	45539580	45540764	AT4G29090	-	Ribonuclease H-like superfamily protein	0	0	0	0	0	0	0	0	0	0	0	0	0	0	0	0	0	0	0	0	0	0
Gh_A08G0851	A08	45567446	45568734	AT3G42170	-	BED zinc finger ;hAT family dimerisation domain	0.395049	0.311472	0.410274	0.697728	0.0847518	0.159896	0.19196	0.296689	0.810435	0.886956	0.561642	0.874639	0.348729	0.539468	0.253677	0.53546	0.653117	0.714701	0.453871	0.164538	0.5435	0.612148
Gh_A08G0852	A08	45573120	45576280	AT1G74680	-	Exostosin family protein	8.01324	8.03496	7.46913	7.5427	5.45104	4.3086	7.81156	6.0389	7.55288	7.26235	12.019	7.64012	10.5709	8.45767	9.34127	8.89953	6.69729	5.88508	8.47144	5.72601	7.93838	6.44379
Gh_A08G0853	A08	46083103	46086290	AT1G73840	ESP1	hydroxyproline-rich glycoprotein family protein	8.10049	8.61641	5.72225	5.0361	0.89297	2.09432	13.4461	3.50668	7.02255	7.40542	6.89669	6.14142	6.98293	6.15385	6.39848	10.154	4.21496	2.49036	4.84334	2.79763	5.20115	3.70296
Gh_A08G0854	A08	46392892	46395186	AT1G73850	-	Protein of unknown function (DUF1666)	4.28277	2.90766	5.78971	1.33694	0.458224	0.817707	2.90953	0.903295	0.643473	0.731963	0.87312	0.608087	1.24664	2.13124	3.66648	1.52695	0.949537	1.10545	0.95826	0.647559	5.00168	2.96171
Gh_A08G0855	A08	46459218	46461962	AT5G07760	-	formin homology 2 domain-containing protein / FH2 domain-containing protein	4.64342	2.41625	4.14683	4.07417	1.67222	1.33683	3.68461	6.12044	9.50858	15.3181	10.2005	12.0763	5.75097	8.66209	4.27802	3.59752	4.21019	5.05866	2.55089	2.71484	4.4135	3.66929
Gh_A08G0856	A08	47061691	47065893	AT3G48120	-	-	6.06403	16.8938	7.34864	14.9858	4.71574	2.67974	7.1328	3.98104	6.69355	7.50013	5.87379	6.57803	5.82401	3.77171	6.64252	4.90093	3.62682	1.50991	4.32048	2.82341	3.61173	3.67948
Gh_A08G0857	A08	47174398	47177167	AT3G48160	DEL1, E2L3, E2FE	DP-E2F-like 1	0.658063	0.846526	1.68564	0.249453	0	0.35814	2.29528	0.0362038	7.92068	3.3185	6.03646	2.64875	3.30004	3.3967	2.25563	3.62023	0.695146	0.540292	0.609787	0.073615	0	0.501672
Gh_A08G0858	A08	47470576	47472134	AT4G27790	-	Calcium-binding EF hand family protein	0	0.0537772	0	0	0.668586	51.1469	0.258534	0.0586268	0	0	0	0	0	0.124469	0.0594701	0	0	0	0	0	0	0
Gh_A08G0859	A08	47836755	47839683	AT3G49260	iqd21	IQ-domain 21	7.27029	2.75075	3.61883	6.32613	9.81956	13.3114	16.8499	5.77667	27.1214	37.8748	28.2714	32.7483	23.1522	45.9515	20.5715	4.20553	2.40602	1.22778	19.1247	16.9036	5.55895	4.27974
Gh_A08G0860	A08	48481943	48482434	AT5G53460	GLT1	NADH-dependent glutamate synthase 1	0.142006	0.408572	0	0	0	0	0.823641	0.439605	0.55018	0.433051	1.03515	0.446222	0.623175	0.980996	0	0.861384	0	0.541749	0.281567	0.198361	0	0.157774
Gh_A08G0861	A08	48483217	48484949	AT5G24165	-	-	194.212	56.781	78.8585	76.082	43.1439	117.908	41.9714	160.401	61.5069	115.351	60.5498	104.974	69.9628	89.8835	51.5029	82.7983	85.8886	51.3718	75.827	34.5551	39.9612	49.9036
Gh_A08G0862	A08	48652169	48655764	AT5G53120	SPDS3, SPMS	spermidine synthase 3	36.588	23.4371	34.2769	7.32121	15.5365	73.9047	27.0333	13.5471	9.19667	8.64245	10.1255	11.6572	7.88895	5.85168	9.92836	7.83607	6.92911	7.7346	3.0911	1.93302	6.28531	7.50096
Gh_A08G0863	A08	48948422	48951521	AT3G49160	-	pyruvate kinase family protein	3.40854	2.49052	3.35389	7.35808	1.29997	1.6464	3.64119	7.5689	5.25071	4.61255	3.26662	6.15695	4.75566	3.34552	4.12516	2.59818	1.64895	0.772286	4.32417	2.99975	1.03484	2.26754
Gh_A08G0864	A08	49014425	49014583	AT2G07698	-	ATPase, F1 complex, alpha subunit protein	2.84253	6.34554	0	5.2344	8.42563	6.9859	35.9533	5.41998	9.66708	17.4616	13.095	19.8576	6.66986	79.2323	2.31323	23.8375	16.0648	5.51561	2.51035	3.12187	8.85018	20.0888
Gh_A08G0865	A08	49199832	49200068	AT5G05800	-	-	5.16976	2.24514	6.34767	0	0	1.42629	2.44733	3.11739	4.38771	3.29028	3.85772	3.26978	3.88293	2.88212	6.82216	2.00148	1.17835	0.709684	2.7369	1.57887	5.42651	2.7679
Gh_A08G0866	A08	49639897	49642244	AT5G53110	-	RING/U-box superfamily protein	0.701457	4.91448	1.94832	0.974842	0.736518	0.777688	0.400265	0.505778	0.126644	0.308095	0.0545746	0.335487	0.142944	0.428463	0.511815	0.644603	0.746874	0.0943705	0.204962	0.72373	0.658559	0.622835
Gh_A08G0867	A08	49642985	49658701	AT5G53110	-	RING/U-box superfamily protein	0.173804	3.85961	0.096502	0.0471336	0.0299184	0.281999	0	0.136917	0.128562	0.312796	0.129274	0.08515	0.0241852	0.163146	0.103938	0.352351	0.101096	0	0.0160071	0.131471	0.140737	0.139836
Gh_A08G0868	A08	49659058	49661736	AT5G53110	-	RING/U-box superfamily protein	0.0897502	2.8967	0	0.126501	0.786162	0	0	0.320103	0	0.0661443	0	0	0.0323213	0	0	0	0	0	0	0	0	0
Gh_A08G0869	A08	49764817	49768544	AT1G64390	AtGH9C2, GH9C2	glycosyl hydrolase 9C2	9.80453	10.5425	46.9082	25.1542	2.45857	1.73096	32.2758	6.82086	18.2973	40.1713	38.7042	32.1206	23.4517	15.1746	20.222	25.337	15.71	14.604	13.3788	10.5467	1.97177	9.87998
Gh_A08G0870	A08	49882316	49884441	AT5G24030	SLAH3	SLAC1 homologue 3	4.41778	10.6703	0.290401	6.07608	34.6256	1.6664	1.62848	3.9071	0.467122	0.566599	1.56426	0.452654	0.358666	0.229094	1.11042	0.0152415	0.397461	0.154867	0.347816	0.91335	0.19202	0.755614
Gh_A08G0871	A08	49887208	49893364	AT5G52920	PKP1, PKP-BETA1, PKP2	plastidic pyruvate kinase beta subunit 1	6.34919	8.46019	8.30667	4.08467	0.463413	0.275629	9.09288	3.91418	12.5069	6.34928	11.0491	10.7658	14.5396	6.71992	16.4208	27.8482	21.1542	5.00703	15.4877	12.8322	3.15543	14.4116
Gh_A08G0872	A08	50191457	50192359	AT5G24090	ATCHIA, CHIA	chitinase A	0.0443398	1.0576	0	0	0.119448	0	0	0	0	0	0	0	0	0	0	0	0	0	0	0	0	0.0481989
Gh_A08G0873	A08	50375697	50376683	AT5G24020	MIND, ARC11, ATMIND1	septum site-determining protein (MIND)	3.77036	7.88409	8.4439	8.35702	1.71284	0.670822	9.09204	3.94118	14.3446	9.53968	11.36	7.64997	12.1171	10.0351	11.6927	6.45269	3.3619	3.25795	12.5599	9.80326	3.46412	4.0294
Gh_A08G0874	A08	50378440	50379346	AT5G52550	-	-	12.0556	14.4167	14.8854	15.2184	8.49459	5.56563	8.8865	15.9354	12.1795	18.48	13.9567	18.6271	12.4129	17.8556	11.6589	8.59123	4.63247	2.65532	9.22607	6.8955	7.28265	5.76192
Gh_A08G0875	A08	50393898	50396762	AT4G25680	-	PPPDE putative thiol peptidase family protein	4.79598	2.32056	2.22796	2.84108	2.24882	4.3911	6.19278	3.30419	7.38909	14.818	7.69466	10.1495	7.43392	10.3355	4.61419	4.90237	3.37868	5.4803	3.449	2.07599	1.60124	2.53508
Gh_A08G0876	A08	50398793	50401257	AT5G52470	-	fibrillarin 1	19.6179	21.2004	21.8666	16.955	0.699335	1.75022	32.6633	7.74336	36.3323	31.7711	44.234	25.641	32.2362	21.6185	18.6386	22.4482	17.6723	21.4677	27.2803	9.7181	11.5077	12.1192
Gh_A08G0877	A08	50415080	50417053	AT5G23940	EMB3009, PEL3, DCR	HXXXD-type acyl-transferase family protein	2.31554	2.81869	6.50015	7.97953	9.8467	0.902923	26.6776	3.90014	39.2807	35.1626	106.999	99.176	237.759	77.1048	68.4799	16.0595	12.6226	7.52272	375.127	181.535	0.86166	6.17003
Gh_A08G0878	A08	50426857	50429213	AT4G23430	-	NAD(P)-binding Rossmann-fold superfamily protein	0.798566	0	0.829703	0.890106	0	0	1.40142	1.36814	4.37293	6.71265	4.87619	5.00348	5.35131	5.33097	2.05516	1.32681	3.01524	1.89703	4.32668	2.40633	0.298467	0.994944
Gh_A08G0879	A08	50709596	50710127	AT3G53740	-	Ribosomal protein L36e family protein	245.366	75.2998	170.677	130.537	63.495	60.3859	150.457	256.686	329.211	456.356	448.417	543.121	433.442	315.453	210.461	212.316	156.825	123.564	494.768	202.951	93.8052	126.091
Gh_A08G0880	A08	50711092	50716269	AT5G23890	-	-	5.52977	8.76234	7.76263	9.14988	3.31013	3.75047	7.32188	4.63331	5.42694	8.21955	4.20078	5.91968	4.86792	6.40666	4.66294	7.02966	3.04762	1.90908	2.93763	1.37647	4.24731	5.85508
Gh_A08G0881	A08	50718587	50725281	-	-	-	1.04196	1.05013	1.18264	0	0	0	0	1.09771	1.03006	0	1.20632	1.53129	0.260358	0	1.27118	0	0	0	1.09783	0.988558	0.729228	0
Gh_A08G0882	A08	51024391	51039173	AT4G20850	TPP2	tripeptidyl peptidase ii	5.97601	2.9747	10.1556	7.13327	10.2141	3.93211	5.67783	6.61587	8.66542	7.36909	7.22675	8.09222	6.55073	5.26985	7.18342	5.40961	4.71006	2.7211	8.0846	7.42594	5.88679	6.64917
Gh_A08G0883	A08	51059792	51062190	AT4G25570	ACYB-2	Cytochrome b561/ferric reductase transmembrane protein family	40.5812	77.4101	93.5505	58.9715	67.7478	55.4982	21.0317	125.679	38.5277	93.4581	35.1702	125.572	39.9334	91.6163	35.8985	17.1593	10.7746	1.98536	25.3207	15.3896	12.9252	21.0864
Gh_A08G0884	A08	51197929	51198918	AT5G23750	-	Remorin family protein	13.3816	141.453	22.6569	100.94	102.425	23.7002	13.0147	61.8327	6.54195	18.9655	8.40819	13.7409	26.9452	43.8058	39.2356	9.18445	5.58085	0.818718	35.4504	145.837	15.486	10.8013
Gh_A08G0885	A08	51319224	51321548	AT4G25550	-	Cleavage/polyadenylation specificity factor, 25kDa subunit	2.53267	0.855528	2.11307	0.974883	1.99097	1.16283	1.4641	3.94496	4.06679	7.3785	3.0969	5.46847	2.46253	5.26582	0.838338	1.36464	2.17834	1.94123	2.41252	1.20518	0.949848	1.3243
Gh_A08G0886	A08	51383536	51383766	AT5G62350	-	Plant invertase/pectin methylesterase inhibitor superfamily protein	0.393984	0	0	1.32079	1.43191	1.53501	0	0.416482	2.34471	0.64139	1.3758	0	1.18612	0	0	0	0	0	0	0	0.826953	0
Gh_A08G0887	A08	51703132	51703368	AT1G63245	-	CLAVATA3/ESR-RELATED 14	26.5874	4.49028	1.26953	0	9.22527	9.98406	1.22367	0	0	0	0	0	0.277352	1.44106	0	4.00296	0	0	0	0	0.775215	0
Gh_A08G0888	A08	51741212	51741463	-	-	-	65.6485	33.488	0	0	8.75226	1.20827	0	3.01463	0	0	0	0	0	0	0	0	0	0	0	0	0	0
Gh_A08G0889	A08	51866745	51867365	AT5G52220	-	-	2.67588	1.09587	2.32106	0.375249	0.741313	0.44598	6.21878	0.787489	19.9585	7.34672	14.5357	9.03558	8.18322	7.85282	5.41368	7.71589	2.34491	0.485813	2.26178	0.355398	0	0.846777
Gh_A08G0890	A08	51982510	51988192	AT5G52200	-	phosphoprotein phosphatase inhibitors	13.5955	9.81613	10.5136	14.0731	11.1981	9.64712	11.2922	15.9117	11.307	19.3841	15.7506	20.7494	13.4802	18.2794	9.30745	11.6975	7.38948	5.80721	12.0164	7.86375	6.58703	6.36746
Gh_A08G0891	A08	52067209	52068427	-	-	-	1.04196	0	0	0	0	0	0	0.365904	0	1.12022	1.20632	1.53129	0.260358	0	0	0	0	0	0.731887	0	0	0.399458
Gh_A08G0892	A08	52168266	52169177	AT5G52180	-	-	1.11734	0.799115	0.569087	0.555522	0.058992	0	0.829468	0.245546	1.08989	0.225963	0.43386	0.356054	0.662633	0.0712706	0.953416	1.67403	0.461912	0.624175	1.15117	0.816915	1.32937	0.690564
Gh_A08G0893	A08	52190482	52194309	AT5G62230	ERL1	ERECTA-like 1	0.368235	1.39059	0.63841	0.582727	0.126606	0.593019	4.63964	0.31816	13.3624	17.1555	7.5954	14.8423	4.8552	5.3402	2.41838	4.98459	0.638718	1.03457	1.06312	0.391842	1.17534	1.04426
Gh_A08G0894	A08	52867891	52872244	AT5G07270	XBAT33	XB3 ortholog 3 in Arabidopsis thaliana	16.2018	11.3661	13.9928	9.43278	17.8687	9.43955	14.05	15.6673	11.1145	10.9968	13.8324	10.8672	9.41029	10.3321	12.5102	7.25897	4.09451	1.49029	6.20979	4.84424	4.0428	4.06589
Gh_A08G0895	A08	52876132	52877496	AT4G33495	-	Ubiquitin carboxyl-terminal hydrolase family protein	2.31006	1.22938	3.30139	2.49652	2.40819	0.321859	3.52901	1.59374	3.72818	1.30941	1.56826	1.18112	1.82708	1.37314	2.5399	3.12502	1.85708	1.38318	2.42838	0.492783	1.553	1.95063
Gh_A08G0896	A08	53020469	53021786	AT5G52060	ATBAG1, BAG1	BCL-2-associated athanogene 1	10.8401	5.23542	21.0581	4.37511	32.1906	7.06474	4.45812	10.7603	3.12596	4.03626	4.25673	0.848713	2.32463	1.89371	2.65406	22.2922	5.85548	0.406516	0.575307	3.5457	25.9359	8.9589
Gh_A08G0897	A08	53450589	53451908	AT4G24060	-	Dof-type zinc finger DNA-binding family protein	17.6209	2.39644	22.2841	1.12692	0.773058	2.98067	6.97001	0.521282	3.75232	3.69589	1.90914	2.4309	1.88381	2.88403	3.19985	2.08647	1.02847	1.34811	1.19863	0.78492	4.3948	2.84572
Gh_A08G0898	A08	53728853	53731761	AT4G27690	VPS26B	vacuolar protein sorting 26B	9.24485	8.39863	11.2651	13.9326	8.71968	4.03384	5.57783	11.8825	9.71461	13.9834	9.85492	13.5135	12.1665	9.73937	10.1334	8.63662	4.1405	3.11606	24.256	23.3928	14.5194	12.6281
Gh_A08G0899	A08	54029649	54031338	AT4G27700	-	Rhodanese/Cell cycle control phosphatase superfamily protein	15.5943	1.16028	9.94011	85.0654	0.883465	0.898179	4.34299	92.4573	4.62523	2.26628	2.37009	1.26118	2.97357	0.579559	1.38426	1.36913	0.711301	1.95725	3.02494	1.62823	1.47807	1.34776
Gh_A08G0900	A08	54063346	54066705	AT4G27720	-	Major facilitator superfamily protein	18.3332	5.8787	38.4075	7.2982	1.21273	0.830097	10.7197	4.57159	17.3956	17.0189	12.5224	10.098	13.4058	6.56443	22.0782	8.18884	5.47843	5.5081	13.4322	3.63946	2.50638	7.41606
Gh_A08G0901	A08	54405215	54407376	AT1G65020	-	-	0.268709	0	0.78017	0.304421	0	0	0.146364	0.383797	0.514788	0.317842	0.473931	0.438067	0.310102	0.351762	0	0.241852	0.324437	0.102118	0.0515361	0.14861	0.224947	0.351264
Gh_A08G0902	A08	54409904	54412616	AT2G43950	OEP37, ATOEP37	chloroplast outer envelope protein 37	0.0903687	0.607323	0.623108	1.01429	0.144995	1.69885	0.437518	0.533503	0.690957	1.19514	0.595631	0.457851	0.766963	0.292622	0.559261	0.973899	0.597809	0.171582	0.292686	0.349128	1.43677	0.235324
Gh_A08G0903	A08	54414402	54420338	AT5G24450	-	Transcription factor IIIC, subunit 5	3.83988	1.85856	3.45336	4.81568	0.970152	0.132605	4.8411	2.9302	5.541	4.14261	3.70366	3.82106	3.63238	2.26494	2.5001	3.64067	2.86147	2.18943	2.06263	1.05488	1.51858	1.89272
Gh_A08G0904	A08	54486065	54487120	-	-	-	0	0	0	0	0	0	0	0	0	0	0	0	0	0	0	0	0	0	0	0	0.0771204	0.0800103
Gh_A08G0905	A08	55203897	55207339	AT4G27750	ISI1	binding	6.20234	4.40866	3.6141	7.65456	3.5989	5.14873	6.42744	9.04482	8.41136	9.47847	8.73763	8.49706	7.15707	10.0803	6.72929	4.64549	2.94206	1.45228	5.94272	4.2821	3.99978	2.63111
Gh_A08G0906	A08	55583201	55583668	ATCG00020	PSBA	photosystem II reaction center protein A	11.5209	1.19378	4.16502	15.9817	7.40553	1.63211	0.443695	44.0859	0.252371	0.417695	0.641222	0.650506	0.475884	2.91675	0.75959	0.592751	1.96546	4.00797	0.486293	0.466033	8.99524	6.96361
Gh_A08G0907	A08	55727791	55728574	AT2G46680	ATHB-7, ATHB7, HB-7	homeobox 7	1.26242	4.65807	0.876054	0.170842	7.22851	7.95668	0.328938	0.306909	0	0	0	7.21166	8.26854	1.77754	0.188691	0.63175	0.36342	0	0.43341	0.748614	0.503328	1.34443
Gh_A08G0908	A08	55953921	55957172	AT5G53580	-	NAD(P)-linked oxidoreductase superfamily protein	4.66241	1.21746	4.64454	10.0001	0.185863	0.175098	1.86994	15.952	2.09466	1.30317	1.75774	1.28632	1.07586	0.619162	1.02199	1.37988	1.3597	0.8918	0.645986	0.840008	1.38293	1.54737
Gh_A08G0909	A08	56106003	56106783	AT3G61890	ATHB-12, ATHB12, HB-12	homeobox 12	0.607705	4.45275	3.01224	0	15.1219	20.8366	1.99608	0.744674	0	0.0900757	0	4.90255	12.7916	1.99737	0.381645	0.82117	2.29646	0.635303	0.525892	0.672739	0.508822	9.58131
Gh_A08G0910	A08	56856752	56858285	AT4G23690	-	Disease resistance-responsive (dirigent-like protein) family protein	0	0	0	0	0	0	0	0	0	0	0	0.101526	0	0	0	9.41084	1.49731	0.187054	0	0	11.7328	2.54071
Gh_A08G0911	A08	56870579	56871208	AT2G46690	-	SAUR-like auxin-responsive protein family	28.9487	67.5252	5.94874	3.65377	110.21	63.2964	12.567	9.0696	8.07199	2.47565	3.42908	2.38183	5.5696	4.02539	10.0324	2.56716	10.0049	1.36737	1.22295	1.72816	17.7701	23.1954
Gh_A08G0912	A08	56874763	56878815	AT5G24430	-	Calcium-dependent protein kinase (CDPK) family protein	2.02659	9.41194	2.81001	4.04699	3.07994	0.530703	2.88069	0.970105	1.70044	8.6705	11.6042	2.04397	2.48952	1.56639	3.41721	1.47425	2.4169	0.644246	1.70862	2.61599	2.24105	3.64866
Gh_A08G0913	A08	57447645	57449739	AT3G18440	AtALMT9, ALMT9	aluminum-activated malate transporter 9	0.0934162	0.162952	0.699182	1.46456	0.0308722	0	0	0.700081	0	0	0	0.09428	0.0754324	0.450273	0.0717225	0	0	0	0.0221398	0	0.0976814	0.0757994
Gh_A08G0914	A08	57527839	57528024	-	-	-	0	0	0	0	0	0	0	0	0	0	0	0	0	0	0	0	0	0	0	0	0	0
Gh_A08G0915	A08	57779820	57785074	AT5G53620	-	-	11.025	11.793	14.345	12.6456	4.9445	5.21491	17.9634	9.09736	17.6623	19.0263	19.2155	16.0863	16.847	14.9293	13.1305	11.3213	5.0531	2.32214	10.4686	7.13611	7.84075	7.6643
Gh_A08G0916	A08	57944987	57946423	AT5G53650	-	-	30.415	16.9157	29.0808	23.4118	17.2097	45.1119	26.6018	18.3048	6.3273	11.9527	11.6965	14.7822	22.9958	16.553	10.4143	8.48005	1.46224	0.874063	36.659	10.4025	8.57067	3.69698
Gh_A08G0917	A08	57947649	57948968	AT1G11300	-	protein serine/threonine kinases;protein kinases;ATP binding;sugar binding;kinases;carbohydrate binding	1.17302	0	0.313632	0	0	0	0.293469	0.0636383	0.149389	0.0458877	0.0343294	0	0.0449614	0.201988	0.579087	0.350942	0.375834	0.742242	0	0.0431356	1.14503	0.406832
Gh_A08G0918	A08	57968156	57970068	AT1G01110	IQD18	IQ-domain 18	0.375129	0.475824	0.0648002	0.031673	0	0.0379306	8.63243	0.115504	27.6789	14.1822	17.8474	19.1671	11.2913	13.8026	2.16368	35.8586	20.006	27.8262	2.21945	0.328861	0.0475455	11.399
Gh_A08G0919	A08	58269713	58270493	AT4G27670	HSP21	heat shock protein 21	0	0	1.94857	0.180907	0	0	0	2.92088	0.121882	0	0.140357	0.259773	0	0	0	0	0.384416	0	0.0611606	0.0879542	0	0
Gh_A08G0920	A08	58446743	58447470	AT1G74960	FAB1	fatty acid biosynthesis 1	0.869691	0.640486	1.51406	1.43671	0.108068	0	1.16298	1.14447	1.28646	0.846721	1.04774	1.61761	2.00983	0.69537	1.89029	1.02358	0.428003	0.223936	2.83168	1.55005	0.325214	0.367801
Gh_A08G0921	A08	58457097	58458492	AT2G46780	-	RNA-binding (RRM/RBD/RNP motifs) family protein	0.492835	18.5689	4.33176	1.36954	2.46565	0.959468	0.476507	0.379049	0.159954	0.172689	0.423263	0.221037	0.442575	0.0545546	1.06857	0.851684	1.61241	0.872838	0.239979	0.461774	2.30741	2.46395
Gh_A08G0922	A08	58459774	58462855	AT3G49390	CID10	CTC-interacting domain 10	4.2466	4.39767	5.75471	3.09183	2.67603	1.45747	1.75045	2.43266	0.830623	1.1536	2.00083	2.776	2.75251	0.756691	4.90685	5.45357	3.41651	2.95184	3.24563	3.04406	6.26018	5.34812
Gh_A08G0923	A08	58509553	58518567	AT3G49400	-	Transducin/WD40 repeat-like superfamily protein	1.04202	2.45011	2.20094	1.74031	0.0339103	0.322521	3.57984	0.551703	2.84942	1.02832	1.99586	1.32822	1.52584	0.868111	1.9756	3.11041	1.68463	0.932987	0.886209	0.436393	1.0149	1.3762
Gh_A08G0924	A08	58634338	58636355	AT5G24490	-	30S ribosomal protein, putative	9.1541	2.75233	32.3188	75.3366	4.87196	2.02702	8.78741	79.6119	27.6476	48.2308	18.1494	55.1972	17.427	48.1441	9.01185	7.46315	14.7544	8.98785	6.53821	2.05635	3.42811	9.02321
Gh_A08G0925	A08	58912602	58912970	AT1G02550	-	Plant invertase/pectin methylesterase inhibitor superfamily protein	0	0	0	0	0	0	0	0	0	0	0	0	0	0	0	0	0	0	0	0	0	0
Gh_A08G0926	A08	59233577	59234608	AT5G24520	TTG1, TTG	Transducin/WD40 repeat-like superfamily protein	3.65405	17.4501	6.58842	19.5679	4.61437	1.52657	18.0999	5.03091	15.0946	4.92733	20.0354	12.8222	28.2774	15.588	39.3503	5.15876	7.97315	0.575207	14.3473	15.3635	17.7447	12.8852
Gh_A08G0927	A08	59235323	59236153	AT5G24460	-	-	3.57826	6.12839	2.34157	5.47002	2.51956	1.82065	2.59444	5.89731	4.27018	4.88396	4.91246	4.23897	4.32771	3.83904	2.82752	1.9474	2.43879	5.40105	1.12611	0.508013	3.5901	2.32029
Gh_A08G0928	A08	59237102	59237737	AT5G53730	-	Late embryogenesis abundant (LEA) hydroxyproline-rich glycoprotein family	0.137247	0	0.201042	0.195911	0	0	0	0.0701478	0	0.203997	0.227607	0.210754	0.793851	1.35981	0	0	0	0	0.0992725	0.190094	0	0.150019
Gh_A08G0929	A08	59524244	59526958	AT5G54160	ATOMT1, OMT1	O-methyltransferase 1	25.4917	42.2174	136.48	6.96665	3.20087	6.91648	6.72425	21.372	6.02705	4.50298	8.37813	20.3445	12.8843	11.2887	22.3381	128.112	39.7216	5.98714	15.2492	9.50317	27.8241	48.4648
Gh_A08G0930	A08	59644501	59645573	AT3G49470	NACA2	nascent polypeptide-associated complex subunit alpha-like protein 2	6.23983	1.30614	4.95675	10.0166	0.338186	0.419657	6.59985	3.78576	15.1062	22.993	10.8797	13.0005	8.74526	10.4639	3.97928	5.98362	5.23072	8.16171	3.17932	1.6245	2.58645	2.49469
Gh_A08G0931	A08	59647360	59651862	AT3G49490	-	-	14.6108	23.4276	20.1165	26.5744	12.4198	8.1256	13.5253	9.28515	14.9991	13.6813	11.7755	21.2677	15.3863	16.304	14.7301	13.9049	9.52772	5.4204	15.2868	18.2758	19.4189	17.135
Gh_A08G0932	A08	59892635	59894971	AT3G49530	ANAC062, NTL6, NAC062	NAC domain containing protein 62	1.25957	3.72602	2.10326	5.23122	0.487327	0	1.99493	0.728083	2.8176	4.23888	4.22251	2.27826	1.91677	1.04574	4.09776	1.13565	1.33447	0.123622	2.53073	2.31831	2.27074	1.35047
Gh_A08G0933	A08	60012736	60016383	AT4G27585	-	SPFH/Band 7/PHB domain-containing membrane-associated protein family	10.2699	9.60191	10.9417	10.1276	2.09957	1.76118	16.5381	3.58697	19.1451	18.8071	18.4837	14.2073	18.8399	18.273	10.7829	13.7888	8.17599	4.87373	14.7339	6.16368	7.95854	7.4423
Gh_A08G0934	A08	60018016	60018450	-	-	-	1.42404	1.69765	2.08271	2.26633	5.56133	809.493	1.48293	2.25436	2.27872	1.80316	1.60451	3.53611	2.21384	3.81895	1.96114	0	0	0	0.335203	0.586682	0	1.49699
Gh_A08G0935	A08	60105471	60105911	AT5G24610	-	-	2.9163	0.816952	2.23918	1.67255	4.76565	3.38221	2.60254	0.235206	2.09753	1.98656	2.55164	1.90046	2.54044	0.776914	1.8544	1.72856	1.749	0.653673	2.5252	1.35363	2.03736	2.84185
Gh_A08G0936	A08	60184831	60188382	AT5G24630	BIN4	double-stranded DNA binding	14.1165	11.0147	14.7841	13.2428	6.72012	6.29463	18.0356	11.1616	19.6707	20.9381	19.1322	20.6593	20.3195	19.5906	15.3128	12.3966	7.12732	5.47237	10.0144	10.11	9.13086	8.64397
Gh_A08G0937	A08	60204234	60204545	AT3G49580	-	response to low sulfur 1	40.2102	68.8577	67.0095	162.194	1.27286	24.7539	15.7251	141.404	13.1421	16.346	13.8869	86.6125	19.8033	42.4054	29.6024	6.54494	1.90646	3.3177	14.8832	42.7614	5.99777	4.70684
Gh_A08G0938	A08	60275780	60276091	AT3G49580	-	response to low sulfur 1	12.1447	26.2315	19.423	94.6912	0.636428	8.86708	17.8834	106.928	6.96931	0.952195	4.97614	3.91715	5.34613	1.46225	4.17917	2.02582	0	0	1.55034	3.44387	0	0.918407
Gh_A08G0939	A08	60520796	60523022	AT5G24680	-	Peptidase C78, ubiquitin fold modifier-specific peptidase 1/ 2	0.632409	0.413847	0.364686	0.178017	0.226708	0.496714	0.740233	0.17179	1.5727	1.89356	1.46062	1.81908	0.956117	1.09612	0.785545	0.726262	0.0634698	0.240213	1.16734	0.814984	0.749795	0.297748
Gh_A08G0940	A08	60525410	60527544	AT4G10380	-	NOD26-like intrinsic protein 5;1	335.281	390.159	145.909	11.4643	4.51664	21.991	39.912	37.4605	0.213819	0.428188	0.368859	1.49857	0.836961	2.47307	3.2666	2.47793	3.50078	8.91391	0.298998	0.308656	9.07145	3.91143
Gh_A08G0941	A08	60678706	60679549	AT4G10390	-	Protein kinase superfamily protein	0.130808	0.184539	0.0956179	0	0	0.111252	0	0	0	0.0971021	0	0	0.0472632	0	0	0	0	0	0	0	0	0.0714375
Gh_A08G0942	A08	60814055	60816375	AT4G10440	-	S-adenosyl-L-methionine-dependent methyltransferases superfamily protein	0	0	0	0	0.025707	5.78634	0.051876	0	0.0744396	0.0142538	0.00712176	0	0	0	0	0	0	0	0	0	0	0.0105462
Gh_A08G0943	A08	60864804	60884350	AT4G38120	-	ARM repeat superfamily protein	2.38441	3.82437	3.97216	3.87288	0.891672	0.517627	3.51511	1.0832	4.13378	2.78309	3.20794	3.49886	3.63547	1.72523	3.80322	4.23382	3.26552	1.82174	4.86581	3.16578	2.92571	4.05487
Gh_A08G0944	A08	60953474	60954058	AT5G47610	-	RING/U-box superfamily protein	0.919696	0.253027	2.25629	0	0.106331	0	0.848766	0.0914972	0.883551	0.723516	1.52762	6.26651	2.53378	4.36656	1.70079	0.538059	1.97629	1.09334	0.0988549	0.0885434	0	1.49669
Gh_A08G0945	A08	60955851	60957537	AT5G09810	ACT7	actin 7	69.8885	86.0528	102.883	38.2234	40.5347	13.4944	78.3274	52.4763	60.3522	60.0741	65.7496	80.2532	53.3712	56.7666	113.283	78.6973	60.6365	86.4629	46.6708	29.2626	67.4535	67.4302
Gh_A08G0946	A08	60985899	60991374	AT1G75500	WAT1	Walls Are Thin 1	0.119694	0	0	0	0	0	0	0.0406307	0	0	0	0	0	0	0	0	0	0	0	0	0	0.0433269
Gh_A08G0947	A08	60993219	60994266	AT1G33120	-	Ribosomal protein L6 family	67.8659	34.9178	49.8639	28.786	5.95452	22.146	103.762	39.6836	53.1603	51.2934	135.322	48.808	140.625	48.9648	62.9292	75.6357	44.292	37.1006	245.42	140.412	35.2271	37.8508
Gh_A08G0948	A08	61038212	61044708	AT1G10390	-	Nucleoporin autopeptidase	4.1008	14.2231	7.42732	9.305	5.31962	3.0257	12.1251	2.91608	11.9218	13.9754	14.1203	9.88628	9.73729	9.15297	9.78211	9.59755	10.7803	4.77524	7.90113	6.44572	5.56921	8.62299
Gh_A08G0949	A08	61210751	61211101	ATCG01280	YCF2.2	Chloroplast Ycf2;ATPase, AAA type, core	0.110043	0	0.341518	0.289089	0	0.195844	0.162074	0.0427014	0.213759	0.211329	0.294341	0.35105	0.0646053	0.385351	0.183765	0	0	0.294151	0.123741	0.0577879	1.55824	1.85194
Gh_A08G0950	A08	61218970	61219371	-	-	-	0	0	0	0	0	0	0	0	0	0	0	0	0	0	0	0	0	0	0	0	0	0
Gh_A08G0951	A08	61466105	61466359	AT1G33055	-	-	0.310112	0	0	1.0005	0	0	0	2.93143	2.44524	2.9759	2.50131	5.42759	0.694914	2.35202	2.23214	0	0	0	0.323824	0.440135	0	1.41968
Gh_A08G0952	A08	61485404	61486128	AT2G18196	-	Heavy metal transport/detoxification superfamily protein	3.95201	0	0	0.993782	0.771315	0.61606	1.38351	1.64159	0.159429	1.05278	0.260448	0.170523	0.100138	0.64453	0.395756	0.353673	0.50373	0	0.160794	0	4.77508	1.31834
Gh_A08G0953	A08	61804515	61805768	AT2G46870	NGA1	AP2/B3-like transcriptional factor family protein	0.0605239	0.0846111	0.173277	0.296281	1.16726	0	0.445829	1.80057	0.0578022	0.133133	0.0664098	0.0612156	0.152216	0	0.186631	0.181051	0.272636	0.172329	0.0287632	0.0834518	0.126596	0.409889
Gh_A08G0954	A08	62603065	62604377	AT4G10490	-	2-oxoglutarate (2OG) and Fe(II)-dependent oxygenase superfamily protein	0.266842	0.347638	1.15961	20.9596	0	0	0.400898	1.38982	0	0.0182448	0.184098	0.0754832	6.45511	5.83117	0.345862	0	0.335956	0	1.56125	0	0	1.01697
Gh_A08G0955	A08	62701560	62704141	AT2G46800	ZAT, ATMTP1, MTP1, ZAT1, ATCDF1	zinc transporter of Arabidopsis thaliana	6.69093	3.8164	5.48489	5.72049	4.7821	3.74763	4.92268	4.88799	5.53735	4.58685	5.21517	6.04177	4.76737	4.1072	7.5333	7.22692	3.8291	3.49873	3.75548	2.7538	8.16971	7.27071
Gh_A08G0956	A08	62759687	62759935	AT1G32920	-	-	295.271	140.025	51.9842	148.192	181.289	59.8438	236.055	772.497	859.146	180.501	192.08	101.104	388.168	115.34	386.416	8.09573	213.245	93.1145	53.6165	44.7102	61.9312	125.948
Gh_A08G0957	A08	62940883	62943930	AT1G32900	-	UDP-Glycosyltransferase superfamily protein	214.436	26.7688	757.716	41.5422	5.89957	11.3709	139.016	145.843	279.954	335.392	211.904	231.039	224.736	321.461	183.544	164.469	146.323	117.739	52.988	14.1107	84.9363	169.689
Gh_A08G0958	A08	62945127	62946518	AT1G32860	-	Glycosyl hydrolase superfamily protein	1.73121	1.00321	1.25095	0.87299	0.622846	0.470162	1.21232	1.04708	1.13217	0.137274	0.325212	0.236691	0.829448	0.503531	2.40599	0.48994	0.234235	0.0888195	0.489367	0.322609	2.05528	0.676144
Gh_A08G0959	A08	62973226	62977189	AT1G32790	CID11	CTC-interacting domain 11	14.7511	11.1217	16.5883	9.27221	4.6185	4.67367	14.433	4.41997	18.7292	12.7101	19.4286	17.1898	23.545	14.9692	21.0833	19.61	7.92428	7.01107	37.2374	26.091	10.9852	8.84006
Gh_A08G0960	A08	62978231	62980153	AT1G64710	-	GroES-like zinc-binding dehydrogenase family protein	0.599832	9.51232	1.42558	7.4164	4.59615	2.03051	0.891565	0.723297	0.73135	0.645189	1.80359	1.00036	2.71421	0.53564	0.682354	0.490848	0.164627	0	1.77847	2.86527	0.456503	0.861495
Gh_A08G0961	A08	63822925	63824348	AT2G46770	NST1, EMB2301, ANAC043	NAC (No Apical Meristem) domain transcriptional regulator superfamily protein	0.202755	0.523413	1.87643	0.087299	0.456754	2.03737	0.0836085	0.0951894	0	0	0	0	0	0	0	1.6098	0	0	0	0	0.130494	0
Gh_A08G0962	A08	64469861	64471249	AT1G32640	ATMYC2, RD22BP1, JAI1, JIN1, MYC2, ZBF1	Basic helix-loop-helix (bHLH) DNA-binding family protein	0.148328	0.0753392	0.0770596	0.0753089	0	0	0	0	0.0514902	0.553039	0.0443583	0.354234	0.0581053	0	0	0	0	0	0	0	0	0.379611
Gh_A08G0963	A08	65320014	65321792	AT2G46660	CYP78A6	cytochrome P450, family 78, subfamily A, polypeptide 6	0.784184	0.321836	0	3.27799	0.121925	0.0769708	0.276613	26.0259	0.176055	0.371116	0.202172	1.25687	0.0662159	0.370507	0	0.827192	1.59057	0.175066	0.032794	0.0317748	0	0.860819
Gh_A08G0964	A08	65596370	65601686	AT5G41950	-	Tetratricopeptide repeat (TPR)-like superfamily protein	25.4104	15.0192	17.9219	12.5367	13.515	3.64885	19.395	16.8807	20.6278	21.1921	14.764	23.3444	20.2254	19.4295	21.8565	22.5703	14.7194	8.01909	24.8583	22.0945	14.7692	18.0886
Gh_A08G0965	A08	66023350	66024102	AT4G24110	-	-	10.7363	15.1848	5.14672	4.00035	2.25873	4.77893	11.9961	16.1512	72.4287	18.2167	17.0564	7.10859	30.3647	17.8575	66.0805	1.16248	27.1549	6.62547	5.76167	3.29086	9.32409	23.7919
Gh_A08G0966	A08	66314149	66314457	-	-	-	0	0	0	0	0	0	0	0	0	0	0	0	0	0	0	0	0	0	0	0	0	0
Gh_A08G0967	A08	66383113	66383454	-	-	-	0	0	0	0	0	0	0	0	0	0	0	0	0	0	0	0	0	0	0	0	0	0
Gh_A08G0968	A08	66463644	66467611	-	-	-	0	0	0	1.43179	0	0	1.43384	0	0	0.690575	0.49266	0	0	0	0	0	0	0	0.451668	0	0	0
Gh_A08G0969	A08	66477394	66481360	AT1G64625	-	Serine/threonine-protein kinase WNK (With No Lysine)-related	1.83324	1.89668	1.82919	1.04533	0.0380162	0.120444	3.49382	0.242702	2.56914	1.54289	1.46633	1.33459	1.22568	1.55184	1.5718	5.14871	2.06016	1.47069	0.636721	0.398902	2.86343	2.49577
Gh_A08G0970	A08	66603766	66604503	-	-	-	0	0	0	0	0	0	0	0	0	0	0	0	0	0	0	0	0	0	0	0	0	0
Gh_A08G0971	A08	67221113	67222868	AT4G24050	-	NAD(P)-binding Rossmann-fold superfamily protein	25.8607	21.222	3.30138	5.05079	5.38095	9.64093	81.6665	18.209	51.4574	32.8258	25.12	67.1839	29.6712	41.4888	19.8526	4.72526	4.31565	4.72174	11.0142	7.57639	6.92288	7.05973
Gh_A08G0972	A08	67415835	67416038	-	-	-	132.063	164.281	84.4264	83.707	42.9135	28.5771	50.1356	80.5517	41.8254	68.0137	49.0564	70.1527	81.6327	45.8688	82.9305	81.5224	73.3835	44.6037	151.013	272.205	65.9643	43.4788
Gh_A08G0973	A08	67416988	67420931	AT1G64550	ATGCN3, GCN3	general control non-repressible 3	7.54288	8.23982	7.18733	5.10035	0.814342	2.28579	6.46688	5.77517	7.00599	8.88114	8.7229	8.8755	8.12892	5.23725	4.84765	7.21426	4.38373	4.80854	6.28744	4.5023	4.45749	4.39147
Gh_A08G0974	A08	67421206	67424516	AT1G64550	ATGCN3, GCN3	general control non-repressible 3	4.09129	5.09401	4.81561	3.49906	0.904684	0.914725	3.9786	2.15091	3.8562	2.95962	3.46191	3.3506	4.11067	1.63903	2.23134	5.07102	2.50545	1.666	4.58361	2.73083	2.20704	2.88349
Gh_A08G0975	A08	67425245	67425448	AT1G64550	ATGCN3, GCN3	general control non-repressible 3	3.15762	4.14402	6.17754	1.99302	0.752868	0	3.34238	0.891717	6.32029	2.48452	3.07288	4.86731	3.95795	1.56816	3.6858	6.39391	3.62388	1.07479	6.81338	2.67261	1.94585	2.61527
Gh_A08G0976	A08	68208706	68210080	AT4G23895	-	Pleckstrin homology (PH) domain-containing protein	1.85083	2.76103	3.85123	4.14754	8.20892	1.27511	2.85083	3.79576	3.38523	5.89547	3.08392	10.8344	3.32475	7.90883	4.29497	0.627728	0.563436	0.264217	2.1166	0.899746	1.357	1.57642
Gh_A08G0977	A08	68511652	68514071	AT5G60750	-	CAAX amino terminal protease family protein	5.9284	4.00544	8.33424	8.13876	7.71096	3.58676	6.21259	8.92767	8.89301	4.59707	7.60432	6.08826	5.54078	6.73611	3.95664	4.82319	2.98187	1.44787	2.92571	1.49955	2.91122	2.71069
Gh_A08G0978	A08	68515885	68517528	AT1G64090	RTNLB3	Reticulan like protein B3	29.2139	29.4427	24.8022	17.6369	17.6765	8.95009	20.4162	17.588	18.0435	9.6938	15.4836	26.3829	22.089	7.21477	28.0896	18.7551	12.3041	12.5575	27.1573	18.2002	10.1424	11.2214
Gh_A08G0979	A08	68538631	68539278	AT2G46150	-	Late embryogenesis abundant (LEA) hydroxyproline-rich glycoprotein family	1.13858	1.32335	0.196016	0.382072	0	0	0.184142	0.889822	1.02822	0.0994901	0.3331	0	0.532519	0	0.316637	0.20127	1.622	0.127338	0.064551	0	0	0.658618
Gh_A08G0980	A08	68567710	68569119	AT1G13570	-	F-box/RNI-like superfamily protein	1.47754	0.26097	1.64835	0.0870515	0.248424	0.20837	1.16718	0.553716	0.148552	0.228144	0.136547	0.456313	0.279433	0.40168	0.0479831	0.232651	0.186862	0.413333	0.340112	0.193023	0.13013	0.235986
Gh_A08G0981	A08	68574802	68577389	-	-	-	3.39748	2.00446	4.29846	6.21159	1.49028	3.33938	4.48059	5.42362	11.3395	7.45683	10.2107	8.09873	8.22253	5.02469	2.91472	3.12408	2.81257	2.29086	6.46613	2.42479	1.14687	1.73156
Gh_A08G0982	A08	68625165	68666345	AT1G64060	ATRBOH F, ATRBOHF, RBOHAP108, RBOHF, RBOH F	respiratory burst oxidase protein F	0.174616	0.0442193	0.135187	0.0220357	0	0	0.0631436	0.249783	0.121061	0.208461	0.191057	0.127869	0.113803	0.0761746	0.0728069	0.106652	0.0712838	0.0451698	0.120053	0.0983289	0.0165959	0.0257177
Gh_A08G0983	A08	68666749	68666925	-	-	-	18.9623	0	0	7.16422	0	0	3.65356	1.94935	1.82732	6.27192	1.08936	0	1.39489	0	0	0	6.00336	0	4.11121	2.6244	1.88366	1.07873
Gh_A08G0984	A08	68725939	68733466	AT5G41590	-	Protein of unknown function (DUF567)	3.93108	0.526541	1.55262	2.04471	1.88864	2.53349	0.800991	3.84672	2.81766	4.11176	2.29922	3.70541	3.83824	2.45014	2.00654	3.16901	2.50219	3.25207	3.87194	3.0318	2.96624	1.6604
Gh_A08G0985	A08	68734759	68742734	AT5G41580	-	RING/U-box superfamily protein	3.91272	5.85578	5.01085	5.55596	2.23258	3.99466	7.42766	3.68813	11.658	10.0977	8.41095	12.2452	8.47458	8.87048	5.85624	7.60246	5.05201	4.99315	4.64286	3.44554	3.00616	3.8924
Gh_A08G0986	A08	68798129	68800329	AT1G63990	SPO11-2	sporulation 11-2	0	0	0.143868	0	0.0446005	0	0	0	0.0319471	0.0736339	0.201919	0.135414	0.120197	0.540493	0.103302	0	0	0	0	0.0922441	0	0
Gh_A08G0987	A08	68814509	68818407	AT5G41560	-	-	3.91198	3.36691	1.58633	0.384608	3.42325	25.5927	3.75135	3.09038	4.036	11.6851	4.52347	10.2078	6.18844	12.5234	6.40368	3.75201	2.00098	3.72919	9.13991	18.0093	3.82741	4.33559
Gh_A08G0988	A08	68819141	68821842	AT1G63970	ISPF, MECPS	isoprenoid F	0.947709	0.356326	0.922432	0.359695	0.346294	0.214721	0.346472	1.61344	0.605932	0.749822	0.90709	1.12994	0.547682	0.623893	0.198677	0.474441	0.955519	0.960827	0.486446	0.262356	0	0.413845
Gh_A08G0989	A08	68838004	68840263	AT4G11280	ACS6, ATACS6	1-aminocyclopropane-1-carboxylic acid (acc) synthase 6	19.0576	0.688882	0.14829	1.08698	0.825646	0	0.0693383	1.86069	0.247829	0.304143	0.0569299	0.118015	0.149151	0.0835624	0.479162	0.271695	1.94747	0.0739132	0.0246382	0.0357818	1.95489	4.62355
Gh_A08G0990	A08	68871555	68871893	AT1G01490	-	Heavy metal transport/detoxification superfamily protein	1.49094	0.508798	0	0	0	0	0	0.181727	0	0	0	0	0	0	0	0	0	0.167523	0	0	0	0
Gh_A08G0991	A08	69097166	69117277	AT1G15520	PDR12, ATPDR12, ABCG40, ATABCG40	pleiotropic drug resistance 12	0.0536334	0	0.0582965	0.193947	0.0107636	0	0.119712	0.0334727	0.0157165	0.0120079	0.00450737	0.0124327	0.00590821	0.0131389	0	0.0430771	0.0369918	0.0156474	0.00388907	0.0170218	0	0.0711733
Gh_A08G0992	A08	69384559	69387701	AT2G30900	TBL43	TRICHOME BIREFRINGENCE-LIKE 43	0.0178997	0.0501183	0.257075	0	0	0.600794	0	0.0182186	0	0.0788994	0.0589854	0.12695	0.0128735	0.173846	0.166128	20.8434	8.98774	2.37898	0.0340975	0.246965	8.35027	7.59321
Gh_A08G0993	A08	69497719	69499205	AT1G63910	AtMYB103, MYB103	myb domain protein 103	1.24135	1.33429	14.0716	0.349284	0.166759	0.34809	0.502683	0.0632198	0.0395736	0	0.0455018	0	0.0744651	0.201615	0	3.74952	1.3702	0.235748	0.0197473	0	38.222	22.9692
Gh_A08G0994	A08	69719029	69720315	AT5G52650	-	RNA binding Plectin/S10 domain-containing protein	70.8509	94.6284	63.8522	59.2172	18.7301	18.7743	97.4191	42.9565	71.6035	48.4884	106.611	57.5472	97.3103	35.4986	59.7063	99.8003	57.3422	39.1288	126.769	69.6647	46.7999	51.6804
Gh_A08G0995	A08	69720618	69722729	AT3G09040	-	Pentatricopeptide repeat (PPR) superfamily protein	0.230017	0.427288	0.556603	0.733649	0.022398	0	0.520024	0.242193	1.02342	0.708826	0.923019	0.634995	0.537556	1.44545	0.0521331	0.483405	0.306123	0.258586	0.298113	0.187652	0.285017	0.156462
Gh_A08G0996	A08	69723545	69723901	AT5G52640	HSP81-1, ATHS83, HSP81.1, HSP83, ATHSP90.1, AtHsp90-1, HSP90.1	heat shock protein 90.1	11.9449	0	0.992499	0	0.961398	0.854258	0.7062	10.032	0	0.614882	0	0	0	0.839845	2.13628	1.34011	0.247536	0.612143	25.6794	30.4081	3.69961	2.50349
Gh_A08G0997	A08	69723991	69724311	AT5G52640	HSP81-1, ATHS83, HSP81.1, HSP83, ATHSP90.1, AtHsp90-1, HSP90.1	heat shock protein 90.1	7.93621	0.563938	0.305218	0	0.59793	1.04637	2.03314	6.83264	0.188615	0.300045	0	0.102891	0.0713067	1.37835	0.656779	0.885698	0	0	27.7406	18.2154	1.42179	1.95575
Gh_A08G0998	A08	69729838	69731569	AT5G52640	HSP81-1, ATHS83, HSP81.1, HSP83, ATHSP90.1, AtHsp90-1, HSP90.1	heat shock protein 90.1	0.537919	0.0580125	0.0596255	0	0.111173	0.0696179	0	0.273952	0	0.0304578	0	0	0	0.0672049	0	0	0	0	1.50079	1.08543	0.0432865	0.112374
Gh_A08G0999	A08	69789664	69791589	AT4G23500	-	Pectin lyase-like superfamily protein	0.474807	1.21846	2.63803	0.17905	0.713938	1.28627	31.7618	0.378276	0.195974	0.939413	0.506443	8.89099	3.38163	3.42732	0.197319	0.82486	0.115496	0.267893	0.681856	1.07875	2.09341	1.77801
Gh_A08G1000	A08	69914241	69914480	-	-	-	2.14786	2.17041	6.1234	0	0	0	5.89809	0	0.708341	5.20736	3.31983	0.395382	0.268605	9.72722	11.8467	56.501	20.5331	2.75116	7.18362	67.8055	220.208	78.7407
Gh_A08G1001	A08	69973040	69986812	AT4G23493	-	-	3.15136	0.574293	4.35612	0	0	1.4217	0	1.43193	0	1.22248	0.223067	0	0	1.40526	0	1.50259	0.612419	0.376538	2.58705	5.81141	3.30693	0.885033
Gh_A08G1002	A08	69988000	69988197	-	-	-	6.1135	0	0	0	0	5.09391	4.49302	0	0	0	0	0	0	0	0	0	0	0	0	0	0	0
Gh_A08G1003	A08	70029194	70031614	AT4G23490	-	Protein of unknown function (DUF604)	3.17453	1.84986	1.95606	0.842621	0.36889	0.349288	3.96741	0.212691	8.38821	3.21503	4.63795	7.13517	4.62385	3.02649	4.85651	7.94144	6.17155	11.4081	2.85504	2.62732	0.0972737	2.95636
Gh_A08G1004	A08	70102292	70104484	AT5G41410	BEL1	POX (plant homeobox) family protein	0.269485	2.3294	1.28238	7.05459	1.39388	2.22953	0.616735	3.03925	1.44531	1.597	0.407968	0.855402	0.552854	0.908447	1.57855	0.805677	0.384988	0.0243539	0.109584	0.371373	0.93935	1.41685
Gh_A08G1005	A08	70104561	70105061	-	-	-	0.0949038	0.944412	0.84755	4.39614	2.14273	2.61816	0.931819	1.65489	1.18803	0.85426	0	0.440853	0.585712	0.955591	1.3689	0.429295	0.289059	0	0.184901	0.19778	0.795266	1.72189
Gh_A08G1006	A08	70312048	70313744	AT4G11150	TUF, emb2448, TUFF, VHA-E1	vacuolar ATP synthase subunit E1	164.076	71.4916	108.908	69.2313	248.027	150.813	73.5112	125.234	27.7296	37.1579	28.6589	38.7645	81.4424	48.7563	80.5423	84.6293	51.2207	21.1945	265.763	308.029	101.29	80.8811
Gh_A08G1007	A08	70477260	70477760	AT3G61460	BRH1	brassinosteroid-responsive RING-H2	12.5748	3.50782	4.23775	10.1661	11.5172	5.23631	5.59092	3.89386	5.94013	2.77635	2.05668	0.783738	0.689073	3.1853	2.7378	6.86872	2.02341	0.361321	0.184901	0.329633	4.871	1.72189
Gh_A08G1008	A08	70708423	70711049	AT1G63830	-	PLAC8 family protein	8.82696	6.05003	7.79785	5.26436	2.16851	1.39717	8.92725	4.53575	19.1778	13.6413	22.6619	20.7194	23.4912	18.6425	26.024	10.2464	5.15693	2.3487	22.1075	29.0232	14.1032	8.76046
Gh_A08G1009	A08	70712386	70714961	AT3G63000	NPL41	NPL4-like protein 1	14.5261	17.1997	15.1106	8.54056	6.77595	11.4546	12.1243	6.49042	10.8997	14.0608	12.7251	12.0873	18.2318	15.8421	14.146	9.03989	3.63942	3.81435	12.3799	21.9547	10.9088	7.06463
Gh_A08G1010	A08	70767968	70770263	AT4G03100	-	Rho GTPase activating protein with PAK-box/P21-Rho-binding domain	0.344275	0.836955	0.94261	0.586098	0.0796129	0.250541	0.761625	0.411036	2.65883	1.18519	1.83939	1.7106	9.28176	3.04221	5.76849	1.4328	0.943913	0.397778	14.766	20.2873	0	0.243275
Gh_A08G1011	A08	70774020	70774481	-	-	-	1.81402	6.69481	1.91964	0.621723	0.304482	2.95975	0.301887	0	0.205812	0.160749	0.118863	0.221123	1.0091	0	0.688936	1.45018	1.62921	0.609703	0.417661	1.33611	0	0.470589
Gh_A08G1012	A08	70962140	70964674	AT1G48910	YUC10	Flavin-containing monooxygenase family protein	4.29426	114.29	0.487005	49.5856	1.4043	1.82153	0.683742	12.8847	0	0	0	0.0859359	0.0732218	0.0548888	0.104906	0.101595	0.306079	0.193344	0	0	0	0.147258
Gh_A08G1013	A08	70977672	70981611	AT1G08845	-	Ribosomal L18p/L5e family protein	1.72001	0.96858	1.16776	1.13887	0	0	1.87856	0.877804	3.29668	4.58345	3.41527	3.21665	2.48265	3.57289	1.07796	1.46275	1.73197	1.41649	2.03706	1.03096	1.44002	1.37517
Gh_A08G1014	A08	71011160	71013766	AT3G62980	TIR1	F-box/RNI-like superfamily protein	11.6184	5.06327	7.17636	6.20779	34.7645	5.91369	13.47	26.4179	14.2687	12.1599	9.61152	16.4237	8.44745	6.02412	12.0876	5.47057	8.51816	4.27117	3.70387	3.47184	3.99151	7.35797
Gh_A08G1015	A08	71014737	71027302	AT2G47890	-	B-box type zinc finger protein with CCT domain	1.58809	1.02589	1.90383	9.20004	0.372927	0.936822	0.422085	4.6177	1.10065	1.0766	0.459987	1.43181	0.451776	0.564673	0.269805	0.470112	0.419688	0.132533	0.182779	0.120378	0.292054	0.700406
Gh_A08G1016	A08	71108031	71108336	AT2G30540	-	Thioredoxin superfamily protein	8.68365	0	0.674614	0	0	0	0.642978	3.5253	0	0	0	0	0	0	0	0.647304	0	0	0	0.298019	0	0.238583
Gh_A08G1017	A08	71110508	71110816	AT3G62950	-	Thioredoxin superfamily protein	0.623654	0	0.660753	0	0	0	0	0.432339	0	0	0	0	0	0	0	0	0	0	0	0	0	0
Gh_A08G1018	A08	71166169	71167484	AT3G62940	-	Cysteine proteinases superfamily protein	17.7936	13.9514	17.4954	15.3682	7.41701	6.49102	29.5958	17.2533	26.4951	48.4301	25.6385	35.4515	27.6171	41.8787	14.1795	15.3015	11.3715	7.32915	24.2469	18.2829	10.2418	14.4063
Gh_A08G1019	A08	71168254	71168562	AT1G03020	-	Thioredoxin superfamily protein	0.207885	0	2.64301	0.637781	0	0	0	0.432339	1.21732	1.94175	1.65112	0.443732	0	0.746235	0	0.952641	0	0	0.210788	0.292402	0	0.468017
Gh_A08G1020	A08	71186539	71190891	AT3G62910	APG3	Peptide chain release factor 1	3.12546	4.66637	4.73489	11.1625	1.29161	0.812789	2.9669	7.87006	4.46293	7.36469	9.27287	3.94391	3.03083	3.72081	3.13473	3.51745	2.09594	2.24639	2.39392	1.75727	3.01484	2.74556
Gh_A08G1021	A08	71405522	71406730	AT5G07900	-	Mitochondrial transcription termination factor family protein	1.07256	0.485268	2.84709	4.63592	0	0.0528398	0.422877	1.58847	1.14503	0.833065	0.605895	0.845864	0.623492	0.865871	0.827465	0.684269	0.852852	0.988085	0.824951	0.674296	0.23095	0.683849
Gh_A08G1022	A08	71664075	71664527	AT2G47810	NF-YB5	nuclear factor Y, subunit B5	0.10986	7.83878	0	0.961729	0	0	0.778763	0.733886	0.423953	1.49112	0.367349	6.55156	1.87896	4.46555	0	0.248934	0.335697	0	0.376698	0.152898	1.03602	0.242417
Gh_A08G1023	A08	71699590	71701484	AT3G62770	AtATG18a	Transducin/WD40 repeat-like superfamily protein	5.04771	1.9045	3.39339	2.91258	1.24414	2.6435	3.46558	1.5668	2.05282	2.10398	1.53362	1.95865	1.21011	1.04308	1.66128	2.62552	1.18401	2.1071	1.3298	0.790289	2.3216	1.12636
Gh_A08G1024	A08	71874041	71874938	AT1G02930	GSTF6	glutathione S-transferase 6	7.8026	0.56715	48.6121	0.191036	0.0920938	0.68404	0.368284	3.2855	3.27744	7.90946	1.88757	75.929	10.1421	14.4733	13.2987	13.3341	6.89349	0.127338	6.03552	1.43756	35.9649	32.8943
