# Supplementary material for: Introgression Leads to Genomic Divergence and Responsible for Important Traits in Upland Cotton
Source: Front Plant Sci. 2020 Jul 6;11:929. doi: 10.3389/fpls.2020.00929 (PMC7381389; doi:10.3389/fpls.2020.00929)
Supplement: Supplementary file 6 [file DataSheet_6.xlsx]

## Sheet: 工作表1
Supplementary Table S6 All associated signals detected by GWAS
SNP	Chr	Position	Region	5-gene-ID	5-gene-distance	5-homo-gene	5-gene-anno	3-gene-ID	3-gene-distance	3-homo-gene	3-gene-anno	Boll weight									Seed index									Lint percentage									Development stage									Fiber elongation
												E1	E2	E3	E4	E5	E6	E7	E8	E9	E1	E2	E3	E4	E5	E6	E7	E8	E9	E1	E2	E3	E4	E5	E6	E7	E8	E9	E1	E2	E3	E4	E5	E6	E7	E8	E9	E1	E2
A06_1888427	A06	1888427	intergenic	Gh_A06G0173	7952	AT2G23350	poly(A) binding protein 4	Gh_A06G0174	54826	AT2G23340	poly(A) binding protein 4
A06_1889791	A06	1889791	intergenic	Gh_A06G0173	9316	AT2G23350	poly(A) binding protein 4	Gh_A06G0174	53462	AT2G23340	poly(A) binding protein 4
A06_1889816	A06	1889816	intergenic	Gh_A06G0173	9341	AT2G23350	poly(A) binding protein 4	Gh_A06G0174	53437	AT2G23340	poly(A) binding protein 4
A06_3386190	A06	3386190	intergenic	Gh_A06G0271	11333	AT1G78310	VQ motif-containing protein	Gh_A06G0272	12748	AT1G22430	VQ motif-containing protein
A06_3386378	A06	3386378	intergenic	Gh_A06G0271	11521	AT1G78310	VQ motif-containing protein	Gh_A06G0272	12560	AT1G22430	VQ motif-containing protein
A06_3705502	A06	3705502	intergenic	Gh_A06G0290	30642	AT1G34630	-	Gh_A06G0291	29741	AT4G20140	-
A06_6907570	A06	6907570	intergenic	Gh_A06G0410	6929	AT5G35170	adenylate kinase family protein	Gh_A06G0411	4902	AT5G35160	adenylate kinase family protein
A06_16765703	A06	16765703	intronic	Gh_A06G0645	-	AT3G47590	alpha/beta-Hydrolases superfamily protein	-	-	-	alpha/beta-Hydrolases superfamily protein																								4.00523
A06_19316611	A06	19316611	intergenic	Gh_A06G0699	70064	AT1G23070	Protein of unknown function (DUF300)	Gh_A06G0700	24593	AT1G72490	Protein of unknown function (DUF300)
A06_25355346	A06	25355346	intergenic	Gh_A06G0747	160541	AT2G26330	Leucine-rich receptor-like protein kinase family protein	Gh_A06G0748	146246	AT1G18750	Leucine-rich receptor-like protein kinase family protein																				4.01012
A06_28231208	A06	28231208	intergenic	Gh_A06G0787	20216	AT2G26110	Protein of unknown function (DUF761)	Gh_A06G0788	391066	AT2G15660	Protein of unknown function (DUF761)
A06_28307621	A06	28307621	intergenic	Gh_A06G0787	96629	AT2G26110	Protein of unknown function (DUF761)	Gh_A06G0788	314653	AT2G15660	Protein of unknown function (DUF761)																					4.18284			5.02704
A06_28307807	A06	28307807	intergenic	Gh_A06G0787	96815	AT2G26110	Protein of unknown function (DUF761)	Gh_A06G0788	314467	AT2G15660	Protein of unknown function (DUF761)																								4.14501
A06_28412256	A06	28412256	intergenic	Gh_A06G0787	201264	AT2G26110	Protein of unknown function (DUF761)	Gh_A06G0788	210018	AT2G15660	Protein of unknown function (DUF761)																								4.04712
A06_28893390	A06	28893390	intergenic	Gh_A06G0792	54194	AT5G11760	-	Gh_A06G0793	71144	AT5G26030	-
A06_30759060	A06	30759060	intergenic	Gh_A06G0834	24562	AT5G25830	GATA transcription factor 12	Gh_A06G0835	13782	AT5G11620	GATA transcription factor 12																							4.57024
A06_64440105	A06	64440105	intergenic	Gh_A06G1075	169128	-	-	Gh_A06G1076	8673	AT4G05180	-			4.1754						4.30816
A06_69001247	A06	69001247	intergenic	Gh_A06G1108	182235	-	-	Gh_A06G1109	68653	ATMG00300	-																										4.33524
A06_70448956	A06	70448956	intronic	Gh_A06G1116	-	AT4G27460	Cystathionine beta-synthase (CBS) family protein	-	-	-	Cystathionine beta-synthase (CBS) family protein																					5.34591						4.80506
A06_70731881	A06	70731881	intergenic	Gh_A06G1120	32650	AT4G13650	Pentatricopeptide repeat (PPR) superfamily protein	Gh_A06G1121	34495	AT2G33770	Pentatricopeptide repeat (PPR) superfamily protein						4.26152			4.92039
A06_70731898	A06	70731898	intergenic	Gh_A06G1120	32667	AT4G13650	Pentatricopeptide repeat (PPR) superfamily protein	Gh_A06G1121	34478	AT2G33770	Pentatricopeptide repeat (PPR) superfamily protein						4.37688			4.91487
A06_70731904	A06	70731904	intergenic	Gh_A06G1120	32673	AT4G13650	Pentatricopeptide repeat (PPR) superfamily protein	Gh_A06G1121	34472	AT2G33770	Pentatricopeptide repeat (PPR) superfamily protein						4.37688			4.91487
A06_70917326	A06	70917326	intergenic	Gh_A06G1121	147097	AT2G33770	phosphate 2	Gh_A06G1122	33219	AT4G30930	phosphate 2
A06_71259868	A06	71259868	intergenic	Gh_A06G1124	199034	AT2G01050	zinc ion binding;nucleic acid binding	Gh_A06G1125	126779	ATMG00860	zinc ion binding;nucleic acid binding																																			4.40015
A06_71572135	A06	71572135	intergenic	Gh_A06G1125	184952	ATMG00860	DNA/RNA polymerases superfamily protein	Gh_A06G1126	289578	-	DNA/RNA polymerases superfamily protein
A06_73678752	A06	73678752	intergenic	Gh_A06G1130	645277	AT1G28290	arabinogalactan protein 31	Gh_A06G1131	893202	AT1G28270	arabinogalactan protein 31																																		4.59285
A06_77032562	A06	77032562	intergenic	Gh_A06G1144	374334	AT5G44210	erf domain protein 9	Gh_A06G1145	255233	AT4G33650	erf domain protein 9																																4.08682
A06_79494262	A06	79494262	intergenic	Gh_A06G1159	87192	AT5G45820	CBL-interacting protein kinase 20	Gh_A06G1160	244581	AT4G18700	CBL-interacting protein kinase 20														4.11206
A06_84652030	A06	84652030	intergenic	Gh_A06G1188	68906	AT5G07100	WRKY DNA-binding protein 26	Gh_A06G1189	44755	AT4G18210	WRKY DNA-binding protein 26
A06_84731604	A06	84731604	intergenic	Gh_A06G1191	5514	AT3G51740	inflorescence meristem receptor-like kinase 2	Gh_A06G1192	81691	AT1G29960	inflorescence meristem receptor-like kinase 2
A06_86628487	A06	86628487	intergenic	Gh_A06G1205	264198	AT5G25620	Flavin-binding monooxygenase family protein	Gh_A06G1206	259852	AT2G28290	Flavin-binding monooxygenase family protein																																						4.18075
A06_87406477	A06	87406477	intergenic	Gh_A06G1207	512107	AT5G25590	Protein of unknown function (DUF630 and DUF632)	Gh_A06G1208	134213	AT2G34590	Protein of unknown function (DUF630 and DUF632)
A06_89875281	A06	89875281	intergenic	Gh_A06G1246	53172	AT3G14130	Aldolase-type TIM barrel family protein	Gh_A06G1247	47012	AT1G72370	Aldolase-type TIM barrel family protein
A06_90133547	A06	90133547	intergenic	Gh_A06G1253	27677	AT3G14300	pectinesterase family protein	Gh_A06G1254	574890	AT3G14075	pectinesterase family protein																																			4.13128
A06_90479893	A06	90479893	intergenic	Gh_A06G1253	374023	AT3G14300	pectinesterase family protein	Gh_A06G1254	228544	AT3G14075	pectinesterase family protein																																			4.05348
A06_90480159	A06	90480159	intergenic	Gh_A06G1253	374289	AT3G14300	pectinesterase family protein	Gh_A06G1254	228278	AT3G14075	pectinesterase family protein																																			4.42034
A06_90619275	A06	90619275	intergenic	Gh_A06G1253	513405	AT3G14300	pectinesterase family protein	Gh_A06G1254	89162	AT3G14075	pectinesterase family protein																																			4.2926
A06_91463416	A06	91463416	intergenic	Gh_A06G1260	372336	AT5G49880	mitotic checkpoint family protein	Gh_A06G1261	32498	AT1G59740	mitotic checkpoint family protein																																			4.0252
A06_91585235	A06	91585235	intergenic	Gh_A06G1261	86241	AT1G59740	Major facilitator superfamily protein	Gh_A06G1262	51338	AT2G02560	Major facilitator superfamily protein																													4.03507
A06_91804485	A06	91804485	intergenic	Gh_A06G1265	3042	AT1G11300	protein serine/threonine kinases;protein kinases;ATP binding;sugar binding;kinases;carbohydrate binding	Gh_A06G1266	59687	AT4G05220	protein serine/threonine kinases;protein kinases;ATP binding;sugar binding;kinases;carbohydrate binding																																			4.87263
A06_92068510	A06	92068510	intergenic	Gh_A06G1272	66137	AT4G23310	cysteine-rich RLK (RECEPTOR-like protein kinase) 23	Gh_A06G1273	3900	AT4G21215	cysteine-rich RLK (RECEPTOR-like protein kinase) 23																				4.27372	5.16329		5.12584				4.09986
A06_92068522	A06	92068522	intergenic	Gh_A06G1272	66149	AT4G23310	cysteine-rich RLK (RECEPTOR-like protein kinase) 23	Gh_A06G1273	3888	AT4G21215	cysteine-rich RLK (RECEPTOR-like protein kinase) 23																			4.07841	4.28219	5.22351		4.96726				4.00503
A06_92068551	A06	92068551	intergenic	Gh_A06G1272	66178	AT4G23310	cysteine-rich RLK (RECEPTOR-like protein kinase) 23	Gh_A06G1273	3859	AT4G21215	cysteine-rich RLK (RECEPTOR-like protein kinase) 23																			4.15508	4.38306	5.14997		5.12559
A06_92148100	A06	92148100	intergenic	Gh_A06G1275	65820	-	-	Gh_A06G1276	105114	AT3G09790	-																																			5.93603
A06_92148108	A06	92148108	intergenic	Gh_A06G1275	65828	-	-	Gh_A06G1276	105106	AT3G09790	-																																			5.7949
A06_92148150	A06	92148150	intergenic	Gh_A06G1275	65870	-	-	Gh_A06G1276	105064	AT3G09790	-																					4.60562
A06_92148290	A06	92148290	intergenic	Gh_A06G1275	66010	-	-	Gh_A06G1276	104924	AT3G09790	-																					4.11288
A06_92205524	A06	92205524	intergenic	Gh_A06G1275	123244	-	-	Gh_A06G1276	47690	AT3G09790	-																					5.00896						4.27908
A06_92208355	A06	92208355	intergenic	Gh_A06G1275	126075	-	-	Gh_A06G1276	44859	AT3G09790	-																													4.18335
A06_92208379	A06	92208379	intergenic	Gh_A06G1275	126099	-	-	Gh_A06G1276	44835	AT3G09790	-																													4.36355
A06_92518917	A06	92518917	intergenic	Gh_A06G1281	127116	AT3G20580	COBRA-like protein 10 precursor	Gh_A06G1282	27212	AT2G07725	COBRA-like protein 10 precursor																					4.37697
A06_93448160	A06	93448160	intergenic	Gh_A06G1305	80916	AT1G62050	Ankyrin repeat family protein	Gh_A06G1306	18473	AT1G11790	Ankyrin repeat family protein																																			5.24835
A06_93448418	A06	93448418	intergenic	Gh_A06G1305	81174	AT1G62050	Ankyrin repeat family protein	Gh_A06G1306	18215	AT1G11790	Ankyrin repeat family protein																																			5.35754
A06_94481689	A06	94481689	intergenic	Gh_A06G1334	123388	AT1G62360	KNOX/ELK homeobox transcription factor	Gh_A06G1335	59647	AT4G22160	KNOX/ELK homeobox transcription factor																					4.60247
A06_94481692	A06	94481692	intergenic	Gh_A06G1334	123391	AT1G62360	KNOX/ELK homeobox transcription factor	Gh_A06G1335	59644	AT4G22160	KNOX/ELK homeobox transcription factor																					4.81129
A06_94481872	A06	94481872	intergenic	Gh_A06G1334	123571	AT1G62360	KNOX/ELK homeobox transcription factor	Gh_A06G1335	59464	AT4G22160	KNOX/ELK homeobox transcription factor																					6.17368	4.05289	4.33772
A06_95102826	A06	95102826	intergenic	Gh_A06G1358	27096	AT5G47530	Auxin-responsive family protein	Gh_A06G1359	78712	AT1G10000	Auxin-responsive family protein
A06_98846573	A06	98846573	downstream	Gh_A06G1516	-	AT4G16444	-	-	-	-	-
A06_98847481	A06	98847481	exonic	Gh_A06G1516	-	AT4G16444	-	-	-	-	-
A06_101151859	A06	101151859	intronic	Gh_A06G1621	-	AT3G15820	phosphatidic acid phosphatase-related / PAP2-related	-	-	-	phosphatidic acid phosphatase-related / PAP2-related																															4.04844
A06_101613506	A06	101613506	intergenic	Gh_A06G1651	8853	AT1G15890	Disease resistance protein (CC-NBS-LRR class) family	Gh_A06G1652	26701	AT1G02550	Disease resistance protein (CC-NBS-LRR class) family
A08_550197	A08	550197	exonic	Gh_A08G0066	-	AT1G08370	decapping 1	-	-	-	decapping 1								4.4755
A08_1889755	A08	1889755	intergenic	Gh_A08G0189	1788	-	-	Gh_A08G0190	14793	ATCG00520	-										4.11714
A08_1894455	A08	1894455	intergenic	Gh_A08G0189	6488	-	-	Gh_A08G0190	10093	ATCG00520	-										4.16203
A08_1912109	A08	1912109	intergenic	Gh_A08G0190	7202	ATCG00520	unfolded protein binding	Gh_A08G0191	12574	AT1G53240	unfolded protein binding										4.76905
A08_1912275	A08	1912275	intergenic	Gh_A08G0190	7368	ATCG00520	unfolded protein binding	Gh_A08G0191	12408	AT1G53240	unfolded protein binding										4.55094
A08_1913955	A08	1913955	intergenic	Gh_A08G0190	9048	ATCG00520	unfolded protein binding	Gh_A08G0191	10728	AT1G53240	unfolded protein binding	5.28326				4.30168					4.13585
A08_1914071	A08	1914071	intergenic	Gh_A08G0190	9164	ATCG00520	unfolded protein binding	Gh_A08G0191	10612	AT1G53240	unfolded protein binding	5.30732				4.31203					4.16202
A08_2852661	A08	2852661	intergenic	Gh_A08G0259	30355	AT2G44970	alpha/beta-Hydrolases superfamily protein	Gh_A08G0260	4929	AT5G51400	alpha/beta-Hydrolases superfamily protein																					4.37707			4.44784			4.834
A08_5278096	A08	5278096	intergenic	Gh_A08G0402	8021	AT4G02900	ERD (early-responsive to dehydration stress) family protein	Gh_A08G0403	11094	AT4G14240	ERD (early-responsive to dehydration stress) family protein
A08_5927372	A08	5927372	intergenic	Gh_A08G0442	8206	-	-	Gh_A08G0443	1232	AT3G25480	-																			4.02863
A08_6356925	A08	6356925	intergenic	Gh_A08G0461	6605	-	-	Gh_A08G0462	3325	AT3G61110	-
A08_6796214	A08	6796214	intergenic	Gh_A08G0486	21300	-	-	Gh_A08G0487	56632	AT1G67060	-																														4.25994
A08_6796215	A08	6796215	intergenic	Gh_A08G0486	21301	-	-	Gh_A08G0487	56631	AT1G67060	-																														4.28876
A08_6796571	A08	6796571	intergenic	Gh_A08G0486	21657	-	-	Gh_A08G0487	56275	AT1G67060	-
A08_6796747	A08	6796747	intergenic	Gh_A08G0486	21833	-	-	Gh_A08G0487	56099	AT1G67060	-
A08_6832836	A08	6832836	intergenic	Gh_A08G0486	57922	-	-	Gh_A08G0487	20010	AT1G67060	-
A08_22466753	A08	22466753	intergenic	Gh_A08G0738	79950	AT5G58090	O-Glycosyl hydrolases family 17 protein	Gh_A08G0739	137601	AT1G55550	O-Glycosyl hydrolases family 17 protein
A08_27012152	A08	27012152	intergenic	Gh_A08G0761	56910	AT5G57480	P-loop containing nucleoside triphosphate hydrolases superfamily protein	Gh_A08G0762	8589	AT4G32280	P-loop containing nucleoside triphosphate hydrolases superfamily protein
A08_32214206	A08	32214206	intergenic	Gh_A08G0782	23833	AT2G18700	trehalose phosphatase/synthase 11	Gh_A08G0783	78207	AT2G23940	trehalose phosphatase/synthase 11																													4.03451
A08_40746642	A08	40746642	intergenic	Gh_A08G0822	171545	AT5G23740	ribosomal protein S11-beta	Gh_A08G0823	691968	AT5G34940	ribosomal protein S11-beta
A08_47265219	A08	47265219	intergenic	Gh_A08G0857	88052	AT3G48160	DP-E2F-like 1	Gh_A08G0858	205357	AT4G27790	DP-E2F-like 1
A08_47265430	A08	47265430	intergenic	Gh_A08G0857	88263	AT3G48160	DP-E2F-like 1	Gh_A08G0858	205146	AT4G27790	DP-E2F-like 1
A08_57106936	A08	57106936	intergenic	Gh_A08G0912	228121	AT5G24430	Calcium-dependent protein kinase (CDPK) family protein	Gh_A08G0913	340709	AT3G18440	Calcium-dependent protein kinase (CDPK) family protein
A08_58177692	A08	58177692	intergenic	Gh_A08G0918	207624	AT1G01110	IQ-domain 18	Gh_A08G0919	92021	AT4G27670	IQ-domain 18
A08_58177881	A08	58177881	intergenic	Gh_A08G0918	207813	AT1G01110	IQ-domain 18	Gh_A08G0919	91832	AT4G27670	IQ-domain 18
A08_58412536	A08	58412536	intergenic	Gh_A08G0919	142043	AT4G27670	heat shock protein 21	Gh_A08G0920	34207	AT1G74960	heat shock protein 21							4.24651
A08_59869122	A08	59869122	intergenic	Gh_A08G0931	217260	AT3G49490	-	Gh_A08G0932	23513	AT3G49530	-
A08_60055520	A08	60055520	intergenic	Gh_A08G0934	37070	-	-	Gh_A08G0935	49951	AT5G24610	-
A08_60495737	A08	60495737	intergenic	Gh_A08G0938	219646	AT3G49580	response to low sulfur 1	Gh_A08G0939	25059	AT5G24680	response to low sulfur 1
A08_85018051	A08	85018051	intergenic	Gh_A08G1293	19588	AT3G57450	-	Gh_A08G1294	14357	AT3G08030	-		4.89608	4.31136					4.07382
A08_85018284	A08	85018284	intergenic	Gh_A08G1293	19821	AT3G57450	-	Gh_A08G1294	14124	AT3G08030	-		4.72215	4.11399					4.13157
A08_88453856	A08	88453856	intronic	Gh_A08G1378	-	AT4G19050	NB-ARC domain-containing disease resistance protein	-	-	-	NB-ARC domain-containing disease resistance protein
A08_88531862	A08	88531862	intergenic	Gh_A08G1379	51396	-	-	Gh_A08G1380	13392	AT5G45620	-
A08_88801654	A08	88801654	intergenic	Gh_A08G1389	10322	AT1G32220	NAD(P)-binding Rossmann-fold superfamily protein	Gh_A08G1390	67648	AT1G32230	NAD(P)-binding Rossmann-fold superfamily protein
A08_91726764	A08	91726764	intergenic	Gh_A08G1503	23634	AT5G47230	ethylene responsive element binding factor 5	Gh_A08G1504	65596	AT5G47240	ethylene responsive element binding factor 5
A08_91818361	A08	91818361	intergenic	Gh_A08G1506	15781	AT4G01930	Cysteine/Histidine-rich C1 domain family protein	Gh_A08G1507	24201	AT5G03360	Cysteine/Histidine-rich C1 domain family protein
A08_92001621	A08	92001621	intergenic	Gh_A08G1510	18048	AT4G17440	Protein of unknown function (DUF1639)	Gh_A08G1511	60404	AT4G16770	Protein of unknown function (DUF1639)
A08_92045106	A08	92045106	intergenic	Gh_A08G1510	61533	AT4G17440	Protein of unknown function (DUF1639)	Gh_A08G1511	16919	AT4G16770	Protein of unknown function (DUF1639)	4.17833									4.44293
A08_92045117	A08	92045117	intergenic	Gh_A08G1510	61544	AT4G17440	Protein of unknown function (DUF1639)	Gh_A08G1511	16908	AT4G16770	Protein of unknown function (DUF1639)	4.17833									4.44293
A08_92204477	A08	92204477	intergenic	Gh_A08G1515	57857	AT3G45200	-	Gh_A08G1516	43002	AT2G35700	-
A08_92204692	A08	92204692	intergenic	Gh_A08G1515	58072	AT3G45200	-	Gh_A08G1516	42787	AT2G35700	-
A08_92357337	A08	92357337	intergenic	Gh_A08G1523	16050	AT4G17340	tonoplast intrinsic protein 2;2	Gh_A08G1524	30712	AT5G47380	tonoplast intrinsic protein 2;2
A08_93040639	A08	93040639	intergenic	Gh_A08G1547	96424	-	-	Gh_A08G1548	85992	AT4G00150	-	4.12725
A08_94355204	A08	94355204	upstream	Gh_A08G1588	-	AT2G45550	cytochrome P450, family 76, subfamily C, polypeptide 4	-	-	-	cytochrome P450, family 76, subfamily C, polypeptide 4
A08_94433457	A08	94433457	intergenic	Gh_A08G1593	43093	AT4G22880	leucoanthocyanidin dioxygenase	Gh_A08G1594	22456	AT4G22890	leucoanthocyanidin dioxygenase
A08_94433465	A08	94433465	intergenic	Gh_A08G1593	43101	AT4G22880	leucoanthocyanidin dioxygenase	Gh_A08G1594	22448	AT4G22890	leucoanthocyanidin dioxygenase
A08_94433488	A08	94433488	intergenic	Gh_A08G1593	43124	AT4G22880	leucoanthocyanidin dioxygenase	Gh_A08G1594	22425	AT4G22890	leucoanthocyanidin dioxygenase
A08_94512588	A08	94512588	intergenic	Gh_A08G1596	47850	AT4G22900	Protein of unknown function (DUF1191)	Gh_A08G1597	19828	AT4G22920	Protein of unknown function (DUF1191)																																	4.02876
A08_94512679	A08	94512679	intergenic	Gh_A08G1596	47941	AT4G22900	Protein of unknown function (DUF1191)	Gh_A08G1597	19737	AT4G22920	Protein of unknown function (DUF1191)																																	4.57852
A08_94512694	A08	94512694	intergenic	Gh_A08G1596	47956	AT4G22900	Protein of unknown function (DUF1191)	Gh_A08G1597	19722	AT4G22920	Protein of unknown function (DUF1191)																																	4.62653
A08_94520644	A08	94520644	intergenic	Gh_A08G1596	55906	AT4G22900	Protein of unknown function (DUF1191)	Gh_A08G1597	11772	AT4G22920	Protein of unknown function (DUF1191)
A08_94692578	A08	94692578	intergenic	Gh_A08G1603	18989	AT4G11820	hydroxymethylglutaryl-CoA synthase / HMG-CoA synthase / 3-hydroxy-3-methylglutaryl coenzyme A synthase	Gh_A08G1604	41029	AT1G12570	hydroxymethylglutaryl-CoA synthase / HMG-CoA synthase / 3-hydroxy-3-methylglutaryl coenzyme A synthase
A08_94692609	A08	94692609	intergenic	Gh_A08G1603	19020	AT4G11820	hydroxymethylglutaryl-CoA synthase / HMG-CoA synthase / 3-hydroxy-3-methylglutaryl coenzyme A synthase	Gh_A08G1604	40998	AT1G12570	hydroxymethylglutaryl-CoA synthase / HMG-CoA synthase / 3-hydroxy-3-methylglutaryl coenzyme A synthase
A08_94694487	A08	94694487	intergenic	Gh_A08G1603	20898	AT4G11820	hydroxymethylglutaryl-CoA synthase / HMG-CoA synthase / 3-hydroxy-3-methylglutaryl coenzyme A synthase	Gh_A08G1604	39120	AT1G12570	hydroxymethylglutaryl-CoA synthase / HMG-CoA synthase / 3-hydroxy-3-methylglutaryl coenzyme A synthase
A08_94694665	A08	94694665	intergenic	Gh_A08G1603	21076	AT4G11820	hydroxymethylglutaryl-CoA synthase / HMG-CoA synthase / 3-hydroxy-3-methylglutaryl coenzyme A synthase	Gh_A08G1604	38942	AT1G12570	hydroxymethylglutaryl-CoA synthase / HMG-CoA synthase / 3-hydroxy-3-methylglutaryl coenzyme A synthase
A08_94712041	A08	94712041	intergenic	Gh_A08G1603	38452	AT4G11820	hydroxymethylglutaryl-CoA synthase / HMG-CoA synthase / 3-hydroxy-3-methylglutaryl coenzyme A synthase	Gh_A08G1604	21566	AT1G12570	hydroxymethylglutaryl-CoA synthase / HMG-CoA synthase / 3-hydroxy-3-methylglutaryl coenzyme A synthase
A08_94759302	A08	94759302	intergenic	Gh_A08G1606	9886	-	-	Gh_A08G1607	85730	-	-
A08_94766394	A08	94766394	intergenic	Gh_A08G1606	16978	-	-	Gh_A08G1607	78638	-	-
A08_94993729	A08	94993729	intergenic	Gh_A08G1611	111053	AT3G19690	CAP (Cysteine-rich secretory proteins, Antigen 5, and Pathogenesis-related 1 protein) superfamily protein	Gh_A08G1612	38081	AT5G52020	CAP (Cysteine-rich secretory proteins, Antigen 5, and Pathogenesis-related 1 protein) superfamily protein																5.189
A08_95057520	A08	95057520	intergenic	Gh_A08G1612	25186	AT5G52020	Integrase-type DNA-binding superfamily protein	Gh_A08G1613	14174	AT4G23030	Integrase-type DNA-binding superfamily protein
A08_95062523	A08	95062523	intergenic	Gh_A08G1612	30189	AT5G52020	Integrase-type DNA-binding superfamily protein	Gh_A08G1613	9171	AT4G23030	Integrase-type DNA-binding superfamily protein
A08_95118617	A08	95118617	intergenic	Gh_A08G1613	45316	AT4G23030	MATE efflux family protein	Gh_A08G1614	71345	AT1G12710	MATE efflux family protein
A08_95138546	A08	95138546	intergenic	Gh_A08G1613	65245	AT4G23030	MATE efflux family protein	Gh_A08G1614	51416	AT1G12710	MATE efflux family protein
A08_95144798	A08	95144798	intergenic	Gh_A08G1613	71497	AT4G23030	MATE efflux family protein	Gh_A08G1614	45164	AT1G12710	MATE efflux family protein
A08_95166085	A08	95166085	intergenic	Gh_A08G1613	92784	AT4G23030	MATE efflux family protein	Gh_A08G1614	23877	AT1G12710	MATE efflux family protein
A08_95166086	A08	95166086	intergenic	Gh_A08G1613	92785	AT4G23030	MATE efflux family protein	Gh_A08G1614	23876	AT1G12710	MATE efflux family protein
A08_95293474	A08	95293474	intergenic	Gh_A08G1616	5733	AT5G07250	RHOMBOID-like protein 3	Gh_A08G1617	37395	AT4G11680	RHOMBOID-like protein 3
A08_95323532	A08	95323532	intergenic	Gh_A08G1616	35791	AT5G07250	RHOMBOID-like protein 3	Gh_A08G1617	7337	AT4G11680	RHOMBOID-like protein 3
A08_95451161	A08	95451161	intergenic	Gh_A08G1632	7438	AT1G63410	Protein of unknown function (DUF567)	Gh_A08G1633	106891	AT4G11610	Protein of unknown function (DUF567)
A08_100588581	A08	100588581	intergenic	Gh_A08G1951	24354	AT5G17790	zinc finger (Ran-binding) family protein	Gh_A08G1952	13029	AT3G03060	zinc finger (Ran-binding) family protein
A08_100588590	A08	100588590	intergenic	Gh_A08G1951	24363	AT5G17790	zinc finger (Ran-binding) family protein	Gh_A08G1952	13020	AT3G03060	zinc finger (Ran-binding) family protein
A08_100588612	A08	100588612	intergenic	Gh_A08G1951	24385	AT5G17790	zinc finger (Ran-binding) family protein	Gh_A08G1952	12998	AT3G03060	zinc finger (Ran-binding) family protein
A08_101778528	A08	101778528	exonic	Gh_A08G2059	-	AT4G27190	NB-ARC domain-containing disease resistance protein	-	-	-	NB-ARC domain-containing disease resistance protein																											4.33507
A08_102956092	A08	102956092	exonic	Gh_A08G2194	-	AT5G13640	phospholipid:diacylglycerol acyltransferase	-	-	-	phospholipid:diacylglycerol acyltransferase
E1, Anyang-2007
E2, Nanjing-2007
E3, Akesu-2007
E4, Anyang-2008
E5, Nanjing-2008
E6, Akesu-2008
E7, Anyang-2009
E8, Nanjing-2009
E9, Akesu-2009
[truncated: 34 more columns]
